# Supplementary material for: Acridinium 3,5-dicarboxy­benzoate monohydrate
Source: Acta Crystallogr Sect E Struct Rep Online. 2009 Apr 30;65(Pt 5):o1173. doi: 10.1107/S1600536809015529 (PMC2977838; doi:10.1107/S1600536809015529)
Supplement: Supplementary file 1 [file e-65-o1173-sup1.cif]

##############################################################################
###                                                                        ###
###        Electronic paper (Acta Crystallographica Section E)             ###
###                                                                        ###
##############################################################################
#                                                                            #
# This CIF contains the data in a paper accepted for publication in Acta     #
# Crystallographica Section E. It conforms to the requirements of Notes      #
# for Authors for Section E, and has been peer reviewed under the auspices   #
# of the IUCr Commission on Journals.                                        #
#                                                                            #
# Full details of the Crystallographic Information File format               #
# are given in the paper "The Crystallographic Information File (CIF):       #
# a New Standard Archive File for Crystallography" by S. R. Hall, F. H.      #
# Allen and I. D. Brown [Acta Cryst. (1991), A47, 655-685].                  #
#                                                                            #
# The current version of the core CIF dictionary is obtainable from          #
# ftp://ftp.iucr.org/pub/cif_core.dic. The current version number is 2.4.    #
#                                                                            #
# Software is freely available for graphical display of the structure(s) in  #
# this CIF.  For information consult the CIF home page http://www.iucr.org/  #
# cif/home.html                                                              #
#                                                                            #
# This file may be used for bona fide research purposes within the           #
# scientific community so long as proper attribution is given to the journal # 
# article from which it was obtained.                                        #
#                                                                            #
##############################################################################
                                             
data_I
_audit_creation_method     SHELXL-97
_chemical_name_systematic
;
Acridinium 3,5-dicarboxybenzoate monohydrate
;
_chemical_name_common     ?
_chemical_formula_moiety     'C13 H10 N +, C9 H5 O6 -, H2 O'
_chemical_formula_sum     'C22 H17 N O7'
_chemical_formula_iupac     'C13 H10 N +, C9 H5 O6 -, H2 O'
_chemical_formula_weight     407.37
_chemical_melting_point     ?
_symmetry_cell_setting     triclinic
_symmetry_space_group_name_H-M     'P -1'
_symmetry_space_group_name_Hall     '-P 1'
loop_
    _symmetry_equiv_pos_as_xyz
    'x, y, z'
    '-x, -y, -z'
_cell_length_a     6.8554(4)
_cell_length_b     9.6930(6)
_cell_length_c     14.8916(10)
_cell_angle_alpha     103.6870(10)
_cell_angle_beta     101.4240(10)
_cell_angle_gamma     103.3100(10)
_cell_volume     901.62(10)
_cell_formula_units_Z     2
_cell_measurement_reflns_used     5147
_cell_measurement_theta_min     2.26
_cell_measurement_theta_max     30.01
_cell_measurement_temperature     120(2)
_exptl_crystal_description     prism
_exptl_crystal_colour     brown
_exptl_crystal_size_max     0.25
_exptl_crystal_size_mid     0.20
_exptl_crystal_size_min     0.15
_exptl_crystal_density_diffrn     1.501
_exptl_crystal_density_meas     ?
_exptl_crystal_density_method     'not measured'
_exptl_crystal_F_000     424
_exptl_absorpt_coefficient_mu     0.113
_exptl_absorpt_correction_type     'multi-scan'
_exptl_absorpt_process_details     '(SADABS; Sheldrick, 1998)'
_exptl_absorpt_correction_T_min     0.971
_exptl_absorpt_correction_T_max     0.980
_exptl_special_details
;
;
_diffrn_ambient_temperature     120(2)
_diffrn_radiation_type     MoK\a
_diffrn_radiation_wavelength     0.71073
_diffrn_radiation_source     'fine-focus sealed tube'
_diffrn_radiation_monochromator     graphite
_diffrn_measurement_device_type     'Bruker SMART 1000 CCD area-detector'
_diffrn_measurement_method     '\f and \w'
_diffrn_detector_area_resol_mean     ?
_diffrn_reflns_number     9138
_diffrn_reflns_av_R_equivalents     0.0177
_diffrn_reflns_av_sigmaI/netI     0.0224
_diffrn_reflns_theta_min     1.46
_diffrn_reflns_theta_max     28.00
_diffrn_reflns_theta_full     28.00
_diffrn_measured_fraction_theta_max     0.984
_diffrn_measured_fraction_theta_full     0.984
_diffrn_reflns_limit_h_min     -9
_diffrn_reflns_limit_h_max     9
_diffrn_reflns_limit_k_min     -12
_diffrn_reflns_limit_k_max     12
_diffrn_reflns_limit_l_min     -19
_diffrn_reflns_limit_l_max     19
_diffrn_standards_number     ?
_diffrn_standards_interval_count     ?
_diffrn_standards_interval_time     ?
_diffrn_standards_decay_%     ?
_refine_special_details
;
Refinement of <i>F</i>^2^ against ALL reflections. The weighted <i>R</i>-factor
<i>wR</i> and goodness of fit <i>S</i> are based on <i>F</i>^2^, conventional
<i>R</i>-factors <i>R</i> are based on <i>F</i>, with <i>F</i> set to zero for
negative <i>F</i>^2^. The threshold expression of <i>F</i>^2^ >
\s(<i>F</i>^2^) is used only for calculating <i>R</i>-factors(gt) <i>etc</i>.
and is not relevant to the choice of reflections for refinement.
<i>R</i>-factors based on <i>F</i>^2^ are statistically about twice as large
as those based on <i>F</i>, and <i>R</i>- factors based on ALL data will be
even larger.
;
_reflns_number_total     4275
_reflns_number_gt     3659
_reflns_threshold_expression     I>2\s(I)
_refine_ls_structure_factor_coef     Fsqd
_refine_ls_matrix_type     full
_refine_ls_R_factor_all     0.0517
_refine_ls_R_factor_gt     0.0457
_refine_ls_wR_factor_gt     0.1215
_refine_ls_wR_factor_ref     0.1297
_refine_ls_goodness_of_fit_ref     1.006
_refine_ls_restrained_S_all     1.006
_refine_ls_number_reflns     4275
_refine_ls_number_parameters     271
_refine_ls_number_restraints     0
_refine_ls_hydrogen_treatment     constr
_refine_ls_weighting_scheme     calc
_refine_ls_weighting_details
             'calc w=1/[\s^2^(Fo^2^)+(0.08P)^2^+0.36P] where P=(Fo^2^+2Fc^2^)/3'
_atom_sites_solution_hydrogens     mixed
_atom_sites_solution_primary     direct
_atom_sites_solution_secondary     difmap
_refine_ls_shift/su_max     0.000
_refine_ls_shift/su_mean     0.000
_refine_diff_density_max     0.362
_refine_diff_density_min     -0.301
_refine_ls_extinction_method     none
_refine_ls_extinction_coef     ?
loop_
    _atom_type_symbol
    _atom_type_description
    _atom_type_scat_dispersion_real
    _atom_type_scat_dispersion_imag
    _atom_type_scat_source
    'C' 'C' 0.0033 0.0016
                         'International Tables Vol C Tables 4.2.6.8 and 6.1.1.4'
    'H' 'H' 0.0000 0.0000
                         'International Tables Vol C Tables 4.2.6.8 and 6.1.1.4'
    'N' 'N' 0.0061 0.0033
                         'International Tables Vol C Tables 4.2.6.8 and 6.1.1.4'
    'O' 'O' 0.0106 0.0060
                         'International Tables Vol C Tables 4.2.6.8 and 6.1.1.4'
_computing_data_collection     'SMART (Bruker, 1998)'
_computing_cell_refinement     'SAINT-Plus (Bruker, 1998)'
_computing_data_reduction     'SAINT-Plus (Bruker, 1998)'
_computing_structure_solution     'SHELXS97 (Sheldrick, 2008)'
_computing_structure_refinement     'SHELXL97 (Sheldrick, 2008)'
_computing_molecular_graphics     'SHELXTL (Sheldrick, 2008)'
_computing_publication_material     'SHELXTL (Sheldrick, 2008)'
loop_
    _atom_site_type_symbol
    _atom_site_label
    _atom_site_fract_x
    _atom_site_fract_y
    _atom_site_fract_z
    _atom_site_U_iso_or_equiv
    _atom_site_adp_type
    _atom_site_calc_flag
    _atom_site_refinement_flags
    _atom_site_occupancy
    _atom_site_disorder_assembly
    _atom_site_disorder_group
    O O1 0.53402(13) 0.57945(10) 0.27673(6) 0.0210(2) Uani d . 1 . .
    O O2 0.84684(14) 0.54218(10) 0.30488(6) 0.0236(2) Uani d . 1 . .
    O O3 0.76596(15) 0.03275(10) -0.06853(6) 0.0239(2) Uani d . 1 . .
    H H3O 0.8501 -0.0268 -0.0766 0.029 Uiso d R 1 . .
    O O4 0.96967(16) 0.12545(11) 0.08194(7) 0.0283(2) Uani d . 1 . .
    O O5 0.07764(15) 0.36662(11) -0.05679(7) 0.0247(2) Uani d . 1 . .
    H H5O -0.0207 0.3674 -0.1061 0.030 Uiso d R 1 . .
    O O6 0.16639(16) 0.20983(12) -0.16763(7) 0.0287(2) Uani d . 1 . .
    O O7 0.16191(15) 0.62966(12) 0.21813(7) 0.0295(2) Uani d . 1 . .
    H H7B 0.2751 0.6054 0.2375 0.044 Uiso d R 1 . .
    H H7C 0.0765 0.5958 0.2499 0.044 Uiso d R 1 . .
    N N1 0.68310(16) 0.81261(11) 0.43083(7) 0.0179(2) Uani d . 1 . .
    H H1N 0.6431 0.7352 0.3794 0.022 Uiso calc R 1 . .
    C C1 0.8239(2) 0.88639(15) 0.69373(9) 0.0240(3) Uani d . 1 . .
    H H1A 0.8669 0.9668 0.7510 0.029 Uiso calc R 1 . .
    C C2 0.7957(2) 0.74436(16) 0.69839(9) 0.0253(3) Uani d . 1 . .
    H H2A 0.8134 0.7262 0.7590 0.030 Uiso calc R 1 . .
    C C3 0.7401(2) 0.62373(15) 0.61357(10) 0.0241(3) Uani d . 1 . .
    H H3A 0.7253 0.5261 0.6184 0.029 Uiso calc R 1 . .
    C C4 0.70732(19) 0.64520(14) 0.52498(9) 0.0211(3) Uani d . 1 . .
    H H4A 0.6729 0.5637 0.4688 0.025 Uiso calc R 1 . .
    C C4A 0.72531(18) 0.79041(13) 0.51809(9) 0.0181(2) Uani d . 1 . .
    C C5 0.6491(2) 0.96360(15) 0.32571(9) 0.0225(3) Uani d . 1 . .
    H H5A 0.6004 0.8784 0.2711 0.027 Uiso calc R 1 . .
    C C6 0.6712(2) 1.10214(16) 0.31508(10) 0.0264(3) Uani d . 1 . .
    H H6A 0.6369 1.1125 0.2525 0.032 Uiso calc R 1 . .
    C C7 0.7447(2) 1.23140(15) 0.39604(11) 0.0266(3) Uani d . 1 . .
    H H7A 0.7607 1.3267 0.3869 0.032 Uiso calc R 1 . .
    C C8 0.7923(2) 1.21908(14) 0.48666(10) 0.0246(3) Uani d . 1 . .
    H H8A 0.8408 1.3058 0.5402 0.029 Uiso calc R 1 . .
    C C8A 0.76947(18) 1.07638(13) 0.50154(9) 0.0197(3) Uani d . 1 . .
    C C9 0.81271(19) 1.05643(14) 0.59263(9) 0.0214(3) Uani d . 1 . .
    H H9A 0.8587 1.1402 0.6481 0.026 Uiso calc R 1 . .
    C C9A 0.78877(18) 0.91388(14) 0.60267(9) 0.0197(3) Uani d . 1 . .
    C C10A 0.69968(19) 0.94890(14) 0.41914(9) 0.0188(2) Uani d . 1 . .
    C C10 0.60515(18) 0.40594(13) 0.15426(8) 0.0175(2) Uani d . 1 . .
    C C11 0.73036(19) 0.31547(13) 0.13153(9) 0.0186(2) Uani d . 1 . .
    H H11A 0.8505 0.3220 0.1787 0.022 Uiso calc R 1 . .
    C C12 0.68132(19) 0.21555(13) 0.04031(9) 0.0180(2) Uani d . 1 . .
    C C13 0.50674(19) 0.20648(13) -0.02982(9) 0.0185(2) Uani d . 1 . .
    H H13A 0.4746 0.1400 -0.0925 0.022 Uiso calc R 1 . .
    C C14 0.37953(18) 0.29568(13) -0.00735(8) 0.0179(2) Uani d . 1 . .
    C C15 0.42717(18) 0.39407(13) 0.08446(9) 0.0180(2) Uani d . 1 . .
    H H15A 0.3385 0.4532 0.0996 0.022 Uiso calc R 1 . .
    C C16 0.66843(19) 0.51724(13) 0.25273(8) 0.0182(2) Uani d . 1 . .
    C C17 0.8191(2) 0.12108(14) 0.01994(9) 0.0197(2) Uani d . 1 . .
    C C18 0.19722(19) 0.28509(14) -0.08559(9) 0.0197(2) Uani d . 1 . .
loop_
    _atom_site_aniso_label
    _atom_site_aniso_U_11
    _atom_site_aniso_U_22
    _atom_site_aniso_U_33
    _atom_site_aniso_U_12
    _atom_site_aniso_U_13
    _atom_site_aniso_U_23
    O1 0.0199(4) 0.0232(4) 0.0190(4) 0.0101(3) 0.0046(3) 0.0011(3)
    O2 0.0210(4) 0.0291(5) 0.0181(4) 0.0119(4) 0.0008(3) 0.0015(4)
    O3 0.0269(5) 0.0273(5) 0.0181(4) 0.0167(4) 0.0040(4) 0.0010(4)
    O4 0.0307(5) 0.0337(5) 0.0201(5) 0.0215(4) 0.0013(4) 0.0003(4)
    O5 0.0235(5) 0.0319(5) 0.0203(4) 0.0166(4) 0.0029(4) 0.0047(4)
    O6 0.0282(5) 0.0354(5) 0.0193(5) 0.0166(4) 0.0011(4) -0.0005(4)
    O7 0.0228(5) 0.0415(6) 0.0279(5) 0.0168(4) 0.0044(4) 0.0119(4)
    N1 0.0181(5) 0.0184(5) 0.0162(5) 0.0060(4) 0.0052(4) 0.0019(4)
    C1 0.0213(6) 0.0289(6) 0.0169(6) 0.0050(5) 0.0031(5) 0.0019(5)
    C2 0.0211(6) 0.0337(7) 0.0192(6) 0.0067(5) 0.0030(5) 0.0080(5)
    C3 0.0214(6) 0.0248(6) 0.0252(6) 0.0060(5) 0.0040(5) 0.0083(5)
    C4 0.0197(6) 0.0205(6) 0.0204(6) 0.0048(4) 0.0042(5) 0.0029(5)
    C4A 0.0138(5) 0.0211(6) 0.0180(6) 0.0046(4) 0.0047(4) 0.0034(4)
    C5 0.0237(6) 0.0256(6) 0.0202(6) 0.0102(5) 0.0080(5) 0.0059(5)
    C6 0.0262(7) 0.0314(7) 0.0287(7) 0.0137(5) 0.0109(5) 0.0142(6)
    C7 0.0233(6) 0.0223(6) 0.0388(8) 0.0098(5) 0.0121(6) 0.0114(6)
    C8 0.0209(6) 0.0197(6) 0.0324(7) 0.0076(5) 0.0079(5) 0.0041(5)
    C8A 0.0147(5) 0.0193(6) 0.0242(6) 0.0061(4) 0.0065(4) 0.0028(5)
    C9 0.0187(6) 0.0203(6) 0.0205(6) 0.0047(4) 0.0047(5) -0.0012(5)
    C9A 0.0162(6) 0.0217(6) 0.0186(6) 0.0042(4) 0.0049(4) 0.0022(5)
    C10A 0.0166(5) 0.0207(6) 0.0200(6) 0.0070(4) 0.0068(4) 0.0048(5)
    C10 0.0188(6) 0.0189(5) 0.0160(5) 0.0079(4) 0.0049(4) 0.0045(4)
    C11 0.0191(6) 0.0195(6) 0.0175(5) 0.0086(4) 0.0037(4) 0.0042(4)
    C12 0.0197(6) 0.0185(5) 0.0182(6) 0.0096(4) 0.0065(4) 0.0050(4)
    C13 0.0205(6) 0.0195(5) 0.0162(5) 0.0085(4) 0.0051(4) 0.0036(4)
    C14 0.0187(5) 0.0196(6) 0.0165(5) 0.0082(4) 0.0047(4) 0.0049(4)
    C15 0.0180(6) 0.0189(5) 0.0177(5) 0.0076(4) 0.0054(4) 0.0040(4)
    C16 0.0201(6) 0.0198(5) 0.0170(5) 0.0086(4) 0.0055(4) 0.0062(4)
    C17 0.0222(6) 0.0202(6) 0.0181(6) 0.0103(5) 0.0054(5) 0.0040(4)
    C18 0.0191(6) 0.0207(6) 0.0199(6) 0.0085(4) 0.0045(4) 0.0053(4)
_geom_special_details
;
All e.s.d.'s (except the e.s.d. in the dihedral angle between two l.s. planes)
are estimated using the full covariance matrix. The cell e.s.d.'s are taken
into account individually in the estimation of e.s.d.'s in distances, angles
and torsion angles; correlations between e.s.d.'s in cell parameters are only
used when they are defined by crystal symmetry. An approximate (isotropic)
treatment of cell e.s.d.'s is used for estimating e.s.d.'s involving l.s.
planes.
;
loop_
    _geom_bond_atom_site_label_1
    _geom_bond_atom_site_label_2
    _geom_bond_site_symmetry_2
    _geom_bond_distance
    _geom_bond_publ_flag
    O1 C16 . 1.2747(15) ?
    O2 C16 . 1.2474(15) ?
    O3 C17 . 1.3167(15) ?
    O3 H3O . 0.9102 ?
    O4 C17 . 1.2261(16) ?
    O5 C18 . 1.3258(15) ?
    O5 H5O . 0.8953 ?
    O6 C18 . 1.2143(16) ?
    O7 H7B . 0.8764 ?
    O7 H7C . 0.8773 ?
    N1 C4A . 1.3529(16) ?
    N1 C10A . 1.3550(16) ?
    N1 H1N . 0.8800 ?
    C1 C2 . 1.366(2) ?
    C1 C9A . 1.4280(18) ?
    C1 H1A . 0.9500 ?
    C2 C3 . 1.4188(19) ?
    C2 H2A . 0.9500 ?
    C3 C4 . 1.3668(18) ?
    C3 H3A . 0.9500 ?
    C4 C4A . 1.4144(17) ?
    C4 H4A . 0.9500 ?
    C4A C9A . 1.4275(17) ?
    C5 C6 . 1.3667(19) ?
    C5 C10A . 1.4148(17) ?
    C5 H5A . 0.9500 ?
    C6 C7 . 1.425(2) ?
    C6 H6A . 0.9500 ?
    C7 C8 . 1.364(2) ?
    C7 H7A . 0.9500 ?
    C8 C8A . 1.4303(18) ?
    C8 H8A . 0.9500 ?
    C8A C9 . 1.3988(18) ?
    C8A C10A . 1.4280(17) ?
    C9 C9A . 1.4006(18) ?
    C9 H9A . 0.9500 ?
    C10 C11 . 1.3934(16) ?
    C10 C15 . 1.3995(17) ?
    C10 C16 . 1.5120(16) ?
    C11 C12 . 1.3938(16) ?
    C11 H11A . 0.9500 ?
    C12 C13 . 1.3942(17) ?
    C12 C17 . 1.4844(16) ?
    C13 C14 . 1.3950(16) ?
    C13 H13A . 0.9500 ?
    C14 C15 . 1.3957(17) ?
    C14 C18 . 1.4958(17) ?
    C15 H15A . 0.9500 ?
loop_
    _geom_angle_atom_site_label_1
    _geom_angle_atom_site_label_2
    _geom_angle_atom_site_label_3
    _geom_angle_site_symmetry_1
    _geom_angle_site_symmetry_3
    _geom_angle
    _geom_angle_publ_flag
    C17 O3 H3O . . 111.8 ?
    C18 O5 H5O . . 111.9 ?
    H7B O7 H7C . . 105.4 ?
    C4A N1 C10A . . 122.85(11) ?
    C4A N1 H1N . . 118.6 ?
    C10A N1 H1N . . 118.6 ?
    C2 C1 C9A . . 119.94(12) ?
    C2 C1 H1A . . 120.0 ?
    C9A C1 H1A . . 120.0 ?
    C1 C2 C3 . . 120.64(12) ?
    C1 C2 H2A . . 119.7 ?
    C3 C2 H2A . . 119.7 ?
    C4 C3 C2 . . 121.31(12) ?
    C4 C3 H3A . . 119.3 ?
    C2 C3 H3A . . 119.3 ?
    C3 C4 C4A . . 119.08(12) ?
    C3 C4 H4A . . 120.5 ?
    C4A C4 H4A . . 120.5 ?
    N1 C4A C4 . . 119.84(11) ?
    N1 C4A C9A . . 119.77(11) ?
    C4 C4A C9A . . 120.39(11) ?
    C6 C5 C10A . . 119.08(12) ?
    C6 C5 H5A . . 120.5 ?
    C10A C5 H5A . . 120.5 ?
    C5 C6 C7 . . 121.30(13) ?
    C5 C6 H6A . . 119.3 ?
    C7 C6 H6A . . 119.3 ?
    C8 C7 C6 . . 120.37(12) ?
    C8 C7 H7A . . 119.8 ?
    C6 C7 H7A . . 119.8 ?
    C7 C8 C8A . . 120.42(12) ?
    C7 C8 H8A . . 119.8 ?
    C8A C8 H8A . . 119.8 ?
    C9 C8A C10A . . 118.83(11) ?
    C9 C8A C8 . . 123.08(12) ?
    C10A C8A C8 . . 118.09(12) ?
    C8A C9 C9A . . 120.49(11) ?
    C8A C9 H9A . . 119.8 ?
    C9A C9 H9A . . 119.8 ?
    C9 C9A C4A . . 118.55(11) ?
    C9 C9A C1 . . 122.95(12) ?
    C4A C9A C1 . . 118.50(12) ?
    N1 C10A C5 . . 119.81(11) ?
    N1 C10A C8A . . 119.46(11) ?
    C5 C10A C8A . . 120.73(12) ?
    C11 C10 C15 . . 119.08(11) ?
    C11 C10 C16 . . 119.12(10) ?
    C15 C10 C16 . . 121.77(11) ?
    C10 C11 C12 . . 120.76(11) ?
    C10 C11 H11A . . 119.6 ?
    C12 C11 H11A . . 119.6 ?
    C13 C12 C11 . . 120.05(11) ?
    C13 C12 C17 . . 121.31(11) ?
    C11 C12 C17 . . 118.63(11) ?
    C12 C13 C14 . . 119.52(11) ?
    C12 C13 H13A . . 120.2 ?
    C14 C13 H13A . . 120.2 ?
    C13 C14 C15 . . 120.32(11) ?
    C13 C14 C18 . . 117.62(11) ?
    C15 C14 C18 . . 122.02(11) ?
    C14 C15 C10 . . 120.23(11) ?
    C14 C15 H15A . . 119.9 ?
    C10 C15 H15A . . 119.9 ?
    O2 C16 O1 . . 124.40(11) ?
    O2 C16 C10 . . 118.44(11) ?
    O1 C16 C10 . . 117.17(10) ?
    O4 C17 O3 . . 123.27(11) ?
    O4 C17 C12 . . 121.71(11) ?
    O3 C17 C12 . . 115.01(10) ?
    O6 C18 O5 . . 124.18(11) ?
    O6 C18 C14 . . 122.11(11) ?
    O5 C18 C14 . . 113.70(11) ?
loop_
    _geom_torsion_atom_site_label_1
    _geom_torsion_atom_site_label_2
    _geom_torsion_atom_site_label_3
    _geom_torsion_atom_site_label_4
    _geom_torsion_site_symmetry_1
    _geom_torsion_site_symmetry_2
    _geom_torsion_site_symmetry_3
    _geom_torsion_site_symmetry_4
    _geom_torsion
    _geom_torsion_publ_flag
    C9A C1 C2 C3 . . . . 2.7(2) ?
    C1 C2 C3 C4 . . . . -1.9(2) ?
    C2 C3 C4 C4A . . . . -1.30(19) ?
    C10A N1 C4A C4 . . . . -179.17(11) ?
    C10A N1 C4A C9A . . . . 0.52(18) ?
    C3 C4 C4A N1 . . . . -176.65(11) ?
    C3 C4 C4A C9A . . . . 3.66(18) ?
    C10A C5 C6 C7 . . . . 0.2(2) ?
    C5 C6 C7 C8 . . . . -0.9(2) ?
    C6 C7 C8 C8A . . . . 0.2(2) ?
    C7 C8 C8A C9 . . . . -179.04(12) ?
    C7 C8 C8A C10A . . . . 1.11(18) ?
    C10A C8A C9 C9A . . . . 0.28(18) ?
    C8 C8A C9 C9A . . . . -179.57(11) ?
    C8A C9 C9A C4A . . . . 1.79(18) ?
    C8A C9 C9A C1 . . . . -177.87(11) ?
    N1 C4A C9A C9 . . . . -2.23(17) ?
    C4 C4A C9A C9 . . . . 177.46(11) ?
    N1 C4A C9A C1 . . . . 177.44(11) ?
    C4 C4A C9A C1 . . . . -2.87(18) ?
    C2 C1 C9A C9 . . . . 179.34(12) ?
    C2 C1 C9A C4A . . . . -0.32(19) ?
    C4A N1 C10A C5 . . . . -178.76(11) ?
    C4A N1 C10A C8A . . . . 1.62(18) ?
    C6 C5 C10A N1 . . . . -178.51(11) ?
    C6 C5 C10A C8A . . . . 1.10(19) ?
    C9 C8A C10A N1 . . . . -2.01(17) ?
    C8 C8A C10A N1 . . . . 177.85(10) ?
    C9 C8A C10A C5 . . . . 178.37(11) ?
    C8 C8A C10A C5 . . . . -1.77(18) ?
    C15 C10 C11 C12 . . . . 0.76(18) ?
    C16 C10 C11 C12 . . . . -177.54(11) ?
    C10 C11 C12 C13 . . . . 0.80(19) ?
    C10 C11 C12 C17 . . . . -179.65(11) ?
    C11 C12 C13 C14 . . . . -1.38(18) ?
    C17 C12 C13 C14 . . . . 179.08(11) ?
    C12 C13 C14 C15 . . . . 0.41(18) ?
    C12 C13 C14 C18 . . . . 178.41(11) ?
    C13 C14 C15 C10 . . . . 1.15(18) ?
    C18 C14 C15 C10 . . . . -176.75(11) ?
    C11 C10 C15 C14 . . . . -1.73(18) ?
    C16 C10 C15 C14 . . . . 176.53(11) ?
    C11 C10 C16 O2 . . . . 11.75(17) ?
    C15 C10 C16 O2 . . . . -166.50(11) ?
    C11 C10 C16 O1 . . . . -168.22(11) ?
    C15 C10 C16 O1 . . . . 13.52(17) ?
    C13 C12 C17 O4 . . . . -177.96(12) ?
    C11 C12 C17 O4 . . . . 2.49(19) ?
    C13 C12 C17 O3 . . . . 1.45(17) ?
    C11 C12 C17 O3 . . . . -178.10(11) ?
    C13 C14 C18 O6 . . . . -4.89(18) ?
    C15 C14 C18 O6 . . . . 173.07(12) ?
    C13 C14 C18 O5 . . . . 176.13(11) ?
    C15 C14 C18 O5 . . . . -5.91(17) ?
loop_
    _geom_hbond_atom_site_label_D
    _geom_hbond_atom_site_label_H
    _geom_hbond_atom_site_label_A
    _geom_hbond_site_symmetry_A
    _geom_hbond_distance_DH
    _geom_hbond_distance_HA
    _geom_hbond_distance_DA
    _geom_hbond_angle_DHA
    _geom_hbond_publ_flag
    N1 H1N O1 . 0.88 1.76 2.6403(14) 174 y
    O3 H3O O4 2_755 0.91 1.73 2.6370(15) 174 y
    O5 H5O O7 2_565 0.90 1.77 2.6412(14) 165 y
    O7 H7B O1 . 0.88 1.85 2.7197(14) 172 y
    O7 H7C O2 1_455 0.88 1.94 2.7989(15) 167 y
data_global
_journal_date_recd_electronic     2009-04-13
_journal_date_accepted     2009-04-25
_journal_name_full     'Acta Crystallographica, Section E'
_journal_year     2009
_journal_volume     65
_journal_issue      5
_journal_page_first     o1173
_journal_page_last     o1173
_journal_paper_category     QO
_journal_coeditor_code     PV2154
_publ_contact_author_name     'Zohreh Derikvand'
_publ_contact_author_address
;
Faculty of Chemistry, Tarbiat Moallem University, Tehran, Iran
;
_publ_contact_author_email     zderik@yahoo.com
_publ_contact_author_fax     ?
_publ_contact_author_phone     ?
_publ_section_title
;
Acridinium 3,5-dicarboxybenzoate monohydrate
;
loop_
    _publ_author_name
    _publ_author_footnote
    _publ_author_address
    'Derikvand, Zohreh' .
;
Faculty of Science, Department of Chemistry, Islamic Azad University,
Khorramabad Branch, Khorramabad, Iran
;
    'Aghabozorg, Hossein' .
;
Faculty of Chemistry, Islamic Azad University, North Tehran Branch, Tehran, Iran
;
    'Attar Gharamaleki, Jafar' .
;
Faculty of Chemistry, Tarbiat Moallem University, Tehran, Iran
;
