# Supplementary material for: Acridinium 3,5-dicarboxy­benzoate monohydrate
Source: Acta Crystallogr Sect E Struct Rep Online. 2009 Apr 30;65(Pt 5):o1173. doi: 10.1107/S1600536809015529 (PMC2977838; doi:10.1107/S1600536809015529)
Supplement: Supplementary file 2 [file e-65-o1173-Isup2.hkl]

# 
# h,k,l, Fc-squared, Fo-squared, sigma(Fo-squared) and status flag 
# 
data_I
_shelx_title ' O61 in P-1' 
_shelx_refln_list_code          4 
_shelx_F_calc_maximum      155.59 
_exptl_crystal_F_000       424.00 
_reflns_d_resolution_high  0.7570 
 
loop_ 
 _symmetry_equiv_pos_as_xyz 
 'x, y, z' 
 '-x, -y, -z' 
 
_cell_length_a     6.8554 
_cell_length_b     9.6930 
_cell_length_c    14.8916 
_cell_angle_alpha 103.687 
_cell_angle_beta  101.424 
_cell_angle_gamma 103.310 
 
_shelx_F_squared_multiplier     1.000 
 
loop_ 
 _refln_index_h 
 _refln_index_k 
 _refln_index_l 
 _refln_F_squared_calc 
 _refln_F_squared_meas 
 _refln_F_squared_sigma 
 _refln_observed_status 
   1   0   0       41.78       39.63      1.42 o 
   2   0   0    11530.88    11656.99    157.39 o 
   3   0   0      454.35      469.54      6.71 o 
   4   0   0      161.31      180.87      2.99 o 
   5   0   0       67.39       66.89      1.54 o 
   6   0   0      191.74      191.82      4.55 o 
   7   0   0        7.68        4.96      0.82 o 
   8   0   0       79.34       86.60      4.25 o 
  -8   1   0        7.48        6.36      1.58 o 
  -7   1   0       61.74       63.08      3.44 o 
  -6   1   0       11.32       10.09      0.88 o 
  -5   1   0       64.00       66.28      1.74 o 
  -4   1   0      193.78      210.93      3.38 o 
  -3   1   0      199.45      234.73      3.92 o 
  -2   1   0     2154.62     2334.58     56.09 o 
  -1   1   0     2221.28     2264.57     36.72 o 
   0   1   0      277.93      267.85      4.11 o 
   1   1   0       18.87       14.67      0.66 o 
   2   1   0      911.79     1027.66     23.20 o 
   3   1   0       10.41        5.40      0.36 o 
   4   1   0      300.62      336.21      5.08 o 
   5   1   0      138.82      136.19      5.62 o 
   6   1   0       91.90       89.35      2.60 o 
   7   1   0      131.02      132.11      3.57 o 
   8   1   0        8.22        4.88      1.39 o 
  -8   2   0       48.43       49.47      3.25 o 
  -7   2   0       11.25       12.16      1.12 o 
  -6   2   0        5.47        3.56      0.69 o 
  -5   2   0      339.65      362.54      8.71 o 
  -4   2   0      256.01      273.52      5.93 o 
  -3   2   0       48.06       55.68      1.07 o 
  -2   2   0      248.45      253.16      6.36 o 
  -1   2   0      859.64      944.96     18.84 o 
   0   2   0      217.39      205.10      2.93 o 
   1   2   0      328.63      339.21      5.98 o 
   2   2   0      104.65      107.61      1.73 o 
   3   2   0       85.55       83.83      2.19 o 
   4   2   0       27.54       30.80      0.86 o 
   5   2   0      259.58      280.35      5.78 o 
   6   2   0        7.80        7.57      0.86 o 
   7   2   0        4.11        4.41      0.81 o 
  -8   3   0        0.22        0.61      0.78 o 
  -7   3   0        1.34        0.85      0.70 o 
  -6   3   0     1608.16     1704.31     28.75 o 
  -5   3   0      225.31      212.68      4.79 o 
  -4   3   0      135.39      133.99      2.25 o 
  -3   3   0       46.70       50.16      1.47 o 
  -2   3   0      957.57     1016.72     16.87 o 
  -1   3   0       10.16       13.43      0.98 o 
   0   3   0       20.50       15.71      0.43 o 
   1   3   0       53.99       38.64      1.08 o 
   2   3   0       11.89       11.35      1.47 o 
   3   3   0       11.38        6.50      0.59 o 
   4   3   0       34.71       37.57      2.14 o 
   5   3   0       16.60       13.88      1.25 o 
   6   3   0        0.15        0.41      0.56 o 
   7   3   0        3.41        1.75      0.76 o 
  -8   4   0        4.06        3.35      0.91 o 
  -7   4   0      143.54      143.52      9.21 o 
  -6   4   0      298.80      302.03      6.18 o 
  -5   4   0       25.40       19.28      1.07 o 
  -4   4   0      165.53      178.37      3.75 o 
  -3   4   0       66.12       71.25      2.00 o 
  -2   4   0     1976.05     2261.28     44.31 o 
  -1   4   0     1209.37     1208.64     16.46 o 
   0   4   0      305.40      282.49      4.15 o 
   1   4   0       28.88       24.41      1.21 o 
   2   4   0      113.22       93.04      2.76 o 
   3   4   0       34.67       29.85      1.21 o 
   4   4   0       10.74        8.99      0.81 o 
   5   4   0        2.79        1.39      0.52 o 
   6   4   0       19.70       19.60      2.97 o 
   7   4   0        6.47        5.43      0.96 o 
  -8   5   0       44.68       40.99      1.98 o 
  -7   5   0      423.36      443.86      8.82 o 
  -6   5   0       62.27       63.08      2.13 o 
  -5   5   0     1167.73     1238.60     37.67 o 
  -4   5   0       17.93       11.75      0.88 o 
  -3   5   0       28.67       23.75      0.96 o 
  -2   5   0      191.92      205.92      3.21 o 
   0   5   0      317.13      310.97      4.63 o 
   1   5   0      433.97      438.01      6.34 o 
   2   5   0       10.30       10.03      0.75 o 
   3   5   0       83.82       80.44      3.43 o 
   4   5   0       61.04       64.33      3.25 o 
   5   5   0        0.43        0.56      0.57 o 
   6   5   0        9.68        8.11      0.99 o 
  -8   6   0       97.73      104.88      4.74 o 
  -7   6   0       37.93       33.36      1.67 o 
  -6   6   0       85.09       84.63      2.57 o 
  -5   6   0       24.90       24.36      1.75 o 
  -4   6   0      597.33      651.56     11.59 o 
  -3   6   0      632.06      737.48     10.41 o 
  -2   6   0       43.35       50.03      1.51 o 
  -1   6   0        3.31        1.60      0.27 o 
   0   6   0      367.04      323.07      5.51 o 
   1   6   0       84.21       85.24      1.62 o 
   2   6   0      112.44       90.07      2.47 o 
   3   6   0      100.53       99.36      2.77 o 
   4   6   0      455.32      512.63      9.98 o 
   5   6   0      285.65      314.84      6.93 o 
   6   6   0      114.10      125.20      3.79 o 
  -8   7   0      109.66      124.56      5.82 o 
  -7   7   0       91.06       92.29      2.96 o 
  -6   7   0       10.69       11.21      1.06 o 
  -5   7   0       49.20       53.85      1.89 o 
  -4   7   0       68.06       78.81      2.27 o 
  -3   7   0       44.01       35.09      1.32 o 
  -2   7   0      281.67      264.69      4.21 o 
  -1   7   0       17.04       16.25      0.75 o 
   0   7   0      496.38      487.77      9.29 o 
   1   7   0       97.15       90.44      2.49 o 
   2   7   0      742.70      775.73     14.09 o 
   3   7   0       43.70       41.65      1.76 o 
   4   7   0      307.19      326.58      7.07 o 
   5   7   0      320.65      396.33      8.51 o 
  -8   8   0      160.35      198.08      5.16 o 
  -7   8   0       27.79       29.61      1.69 o 
  -6   8   0        4.79        3.41      0.75 o 
  -5   8   0       70.94       61.44      4.60 o 
  -4   8   0        6.99        6.25      0.75 o 
  -3   8   0        9.83        6.49      0.69 o 
  -2   8   0       47.89       45.68      1.23 o 
  -1   8   0      167.88      167.50      2.99 o 
   0   8   0        0.01        0.02      0.37 o 
   1   8   0       76.78       73.96      2.31 o 
   2   8   0      119.00      116.31      3.20 o 
   3   8   0        1.80        1.15      0.57 o 
   4   8   0        1.30        0.86      0.65 o 
  -7   9   0        2.55        1.11      0.75 o 
  -6   9   0       30.55       32.30      2.54 o 
  -5   9   0       62.46       49.13      2.21 o 
  -4   9   0      320.40      313.85      6.47 o 
  -3   9   0       16.47       15.33      1.06 o 
  -2   9   0       36.99       31.94      1.38 o 
  -1   9   0       53.31       49.57      1.77 o 
   0   9   0       11.11        9.46      1.16 o 
   1   9   0        2.20        2.58      0.60 o 
   2   9   0        1.46        0.74      0.86 o 
   3   9   0        5.78        6.79      1.01 o 
  -7  10   0        1.16        0.30      0.79 o 
  -6  10   0       12.85       11.93      1.51 o 
  -5  10   0       12.50       12.20      1.13 o 
  -4  10   0       76.03       78.13      2.51 o 
  -3  10   0       65.82       57.73      2.03 o 
  -2  10   0        7.52        5.66      0.78 o 
  -1  10   0      613.44      714.88     21.56 o 
   0  10   0       83.60       91.89      6.10 o 
   1  10   0       21.62       16.90      1.42 o 
   2  10   0        0.02       -0.40      0.61 o 
  -6  11   0       12.18       11.59      1.27 o 
  -5  11   0       45.90       47.86      3.96 o 
  -4  11   0       43.49       37.77      1.77 o 
  -3  11   0        4.74        6.28      0.88 o 
  -2  11   0        3.08        2.60      1.09 o 
  -1  11   0      104.00      125.36      5.06 o 
   0  11   0       32.88       27.33      1.54 o 
   1  11   0        1.22        0.95      0.72 o 
  -4  12   0        1.82        1.15      0.74 o 
  -3  12   0       13.77       21.20      2.16 o 
  -2  12   0       72.82       89.50      4.30 o 
  -1  12   0       17.28       13.42      1.93 o 
   0 -12   1       69.40       65.28      3.69 o 
   1 -12   1       39.50       53.81      3.23 o 
   2 -12   1       42.18       55.11      3.18 o 
   3 -12   1       65.04       80.35      3.88 o 
   4 -12   1        0.02       -0.39      0.69 o 
  -1 -11   1       85.86      101.51      3.22 o 
   0 -11   1       32.70       30.85      2.45 o 
   1 -11   1       66.77       79.10      3.76 o 
   2 -11   1       68.90       64.17      3.30 o 
   3 -11   1       32.01       28.30      2.11 o 
   4 -11   1        3.97        1.85      0.89 o 
   5 -11   1       68.40       64.15      2.40 o 
   6 -11   1       13.60       12.15      1.29 o 
  -3 -10   1       15.03       14.59      1.40 o 
  -2 -10   1        1.70        0.83      0.60 o 
  -1 -10   1        0.49       -0.04      0.56 o 
   0 -10   1      207.39      213.38      5.69 o 
   1 -10   1        5.70        4.88      0.76 o 
   2 -10   1       68.59       64.90      2.12 o 
   3 -10   1        9.21       10.19      1.37 o 
   4 -10   1       58.32       57.48      2.08 o 
   5 -10   1       16.50       13.85      1.20 o 
   6 -10   1       28.51       23.20      1.59 o 
   7 -10   1       46.30       39.19      1.98 o 
  -4  -9   1       16.39       12.64      1.75 o 
  -3  -9   1        7.99        4.97      0.87 o 
  -2  -9   1        2.93        2.91      0.72 o 
  -1  -9   1        1.41        0.75      0.53 o 
   0  -9   1       17.44       17.09      1.15 o 
   1  -9   1        1.03        0.39      0.33 o 
   2  -9   1       88.31       90.33      2.50 o 
   3  -9   1        0.18        0.34      0.44 o 
   4  -9   1      194.92      177.77      4.18 o 
   5  -9   1       10.39        6.27      0.83 o 
   6  -9   1        0.04        0.31      0.63 o 
   7  -9   1        3.41        1.32      0.85 o 
  -5  -8   1       19.19       14.51      1.60 o 
  -4  -8   1      102.92      117.77      3.52 o 
  -3  -8   1       27.98       24.07      1.39 o 
  -2  -8   1       87.46       85.54      3.05 o 
  -1  -8   1      297.39      314.00      6.46 o 
   0  -8   1       29.01       26.56      1.93 o 
   1  -8   1        7.61        4.09      0.46 o 
   2  -8   1        0.09        0.05      0.27 o 
   3  -8   1        5.87        4.42      0.62 o 
   4  -8   1        4.38        3.14      0.58 o 
   5  -8   1       15.48       10.38      0.95 o 
   6  -8   1       23.33       23.20      1.41 o 
   7  -8   1       64.67       81.51      2.81 o 
   8  -8   1       62.72       77.57      2.91 o 
  -5  -7   1        8.93        7.64      1.71 o 
  -4  -7   1      527.48      585.91     12.05 o 
  -3  -7   1       15.30       15.89      1.17 o 
  -2  -7   1      325.57      336.26      6.80 o 
  -1  -7   1       67.68       68.59      2.95 o 
   0  -7   1       10.91       11.07      1.56 o 
   1  -7   1       33.09       30.05      1.02 o 
   2  -7   1        0.73        1.41      0.34 o 
   3  -7   1      119.32      117.26      2.83 o 
   4  -7   1       12.66        8.05      0.95 o 
   5  -7   1       40.60       32.03      1.75 o 
   6  -7   1        7.04        4.90      0.83 o 
   7  -7   1       61.30       62.63      2.38 o 
   8  -7   1       78.40       83.35      2.99 o 
  -6  -6   1      250.09      292.62     11.08 o 
  -5  -6   1        7.00        3.41      0.76 o 
  -4  -6   1      382.60      404.87      8.17 o 
  -3  -6   1       74.95       68.02      2.16 o 
  -2  -6   1      965.39     1033.32     20.85 o 
  -1  -6   1        5.53        5.45      0.34 o 
   0  -6   1       12.29       14.36      0.56 o 
   1  -6   1       46.55       42.95      1.04 o 
   2  -6   1     1042.67     1143.78     19.37 o 
   3  -6   1        0.59        0.64      0.22 o 
   4  -6   1        0.34        0.02      0.36 o 
   5  -6   1        7.81        8.71      1.37 o 
   6  -6   1        0.19       -0.42      0.51 o 
   7  -6   1        0.20       -0.04      0.62 o 
   8  -6   1       61.33       68.69      2.67 o 
  -6  -5   1       63.12       59.25      4.73 o 
  -5  -5   1        3.69        2.91      1.24 o 
  -4  -5   1       80.59       80.50      2.64 o 
  -3  -5   1       32.54       28.64      1.25 o 
  -2  -5   1       14.81       17.65      0.89 o 
   0  -5   1      337.86      392.39     10.08 o 
   1  -5   1       35.32       38.07      0.90 o 
   2  -5   1      504.55      584.89      8.25 o 
   3  -5   1      505.25      565.06     20.00 o 
   4  -5   1      670.45      720.98     12.60 o 
   5  -5   1        1.80        2.96      1.08 o 
   6  -5   1        0.20        0.76      0.53 o 
   7  -5   1        4.98        1.84      0.73 o 
   8  -5   1        0.71        0.40      0.73 o 
  -7  -4   1       12.07       10.30      1.19 o 
  -6  -4   1       81.23       81.91      2.73 o 
  -5  -4   1        8.83        5.66      0.74 o 
  -4  -4   1       46.86       42.81      1.58 o 
  -3  -4   1      134.09      121.25      2.89 o 
  -2  -4   1      246.82      229.78      5.00 o 
  -1  -4   1     1457.70     1522.70     20.70 o 
   0  -4   1       62.05       64.02      1.65 o 
   1  -4   1      147.03      132.89      2.14 o 
   2  -4   1      309.01      344.79      4.98 o 
   3  -4   1      338.76      346.20      6.31 o 
   4  -4   1        2.01        1.29      0.39 o 
   5  -4   1     1083.27     1100.34     43.35 o 
   6  -4   1       88.93       79.82      2.42 o 
   7  -4   1       66.05       60.75      2.24 o 
   8  -4   1       38.29       35.36      2.31 o 
  -7  -3   1       10.85        7.90      1.72 o 
  -6  -3   1       22.27       18.49      1.26 o 
  -5  -3   1        4.03        1.78      0.57 o 
  -4  -3   1      440.45      445.04     19.51 o 
  -3  -3   1        0.58        0.04      0.27 o 
  -2  -3   1       88.57       91.19      2.12 o 
  -1  -3   1     2592.25     2666.08     49.90 o 
   1  -3   1     2642.37     2831.61     37.94 o 
   2  -3   1     1284.26     1340.81     18.23 o 
   3  -3   1      574.04      624.14      8.73 o 
   4  -3   1      107.90      108.90      2.06 o 
   5  -3   1      450.75      452.96      7.04 o 
   6  -3   1      448.00      446.69      8.54 o 
   7  -3   1      105.54      113.97      3.22 o 
   8  -3   1       35.17       32.83      3.01 o 
  -8  -2   1        1.34        1.05      1.05 o 
  -7  -2   1       10.23        7.40      0.94 o 
  -6  -2   1       34.13       33.89      1.52 o 
  -5  -2   1       60.92       64.11      2.02 o 
  -4  -2   1       73.01       64.68      1.48 o 
  -3  -2   1       31.11       34.62      1.01 o 
  -2  -2   1      292.71      303.17      4.38 o 
  -1  -2   1     1734.34     1726.65     28.71 o 
   0  -2   1       23.23       18.19      0.72 o 
   1  -2   1      386.00      442.54      6.11 o 
   2  -2   1      503.59      488.91      6.81 o 
   3  -2   1      204.12      251.37      3.76 o 
   4  -2   1       13.24       11.51      1.13 o 
   5  -2   1       84.10       80.59      1.73 o 
   6  -2   1       71.76       75.31      4.81 o 
   7  -2   1        1.67        0.31      0.60 o 
   8  -2   1       12.97       13.66      2.11 o 
  -8  -1   1       87.39       81.07      4.09 o 
  -7  -1   1      102.84      100.94      3.62 o 
  -6  -1   1      273.73      282.55      5.93 o 
  -5  -1   1       10.90        9.14      0.60 o 
  -4  -1   1      560.50      580.66     11.64 o 
  -3  -1   1        3.96        2.51      0.54 o 
  -2  -1   1      122.90       97.66      1.59 o 
  -1  -1   1     1325.41     1334.29     21.61 o 
   0  -1   1      539.44      543.43      7.42 o 
   1  -1   1      610.53      637.63     10.33 o 
   2  -1   1        5.04        3.39      0.54 o 
   3  -1   1      778.21      868.87     12.00 o 
   4  -1   1      395.49      430.13      6.33 o 
   5  -1   1        3.91        1.93      0.40 o 
   6  -1   1       27.75       19.84      0.87 o 
   7  -1   1       13.05       14.42      1.83 o 
   8  -1   1        8.52       12.80      1.90 o 
  -8   0   1        9.87        6.18      1.46 o 
  -7   0   1       82.65       88.51      4.06 o 
  -6   0   1       43.21       40.23      1.24 o 
  -5   0   1      232.45      239.07      3.93 o 
  -4   0   1     1141.17     1305.25     24.97 o 
  -3   0   1      874.92      905.22     12.48 o 
  -2   0   1    12713.65    12828.22    227.84 o 
  -1   0   1      467.85      498.88      9.32 o 
   0   0   1        0.03        0.30      0.06 o 
   1   0   1     1402.87     1451.52     19.55 o 
   2   0   1      754.34      853.43     11.67 o 
   3   0   1      133.51      170.85      2.74 o 
   4   0   1       42.56       40.00      1.88 o 
   5   0   1        5.40        3.73      0.52 o 
   6   0   1       50.23       44.70      1.69 o 
   7   0   1        2.36        2.39      1.29 o 
   8   0   1        0.48        0.09      1.05 o 
  -8   1   1       41.76       45.26      3.11 o 
  -7   1   1        4.42        3.43      0.78 o 
  -6   1   1      722.90      792.42     14.39 o 
  -5   1   1       24.29       20.72      1.13 o 
  -4   1   1     1712.34     1850.11     32.96 o 
  -3   1   1       25.77       17.37      0.53 o 
  -2   1   1     4976.63     5394.92     72.10 o 
  -1   1   1       76.22       81.86      1.53 o 
   0   1   1     1066.63     1027.46     23.54 o 
   1   1   1      560.47      578.68      7.93 o 
   2   1   1      150.91      118.61      3.55 o 
   3   1   1     1457.39     1585.74     21.55 o 
   4   1   1      875.61      962.11     13.43 o 
   5   1   1       47.55       40.41      1.31 o 
   6   1   1        0.13       -0.32      0.46 o 
   7   1   1       63.88       57.89      2.17 o 
   8   1   1       91.26       94.91      4.51 o 
  -8   2   1      124.79      129.47      5.55 o 
  -7   2   1       28.38       30.86      1.65 o 
  -6   2   1      837.94      873.38     15.38 o 
  -5   2   1       29.46       24.38      0.81 o 
  -4   2   1        0.95        0.43      0.26 o 
  -3   2   1      129.25      140.84      2.24 o 
  -2   2   1       68.70       78.21      1.68 o 
  -1   2   1      531.40      516.58      7.12 o 
   0   2   1     2011.35     2122.85     28.47 o 
   1   2   1       96.78       77.66      1.28 o 
   2   2   1      715.16      723.81     10.02 o 
   3   2   1     1943.31     2046.56     56.61 o 
   4   2   1      301.65      313.49      4.80 o 
   5   2   1       28.57       26.75      1.26 o 
   6   2   1      256.37      259.81     14.47 o 
   7   2   1      194.48      189.16      6.69 o 
  -8   3   1        1.04        0.85      0.87 o 
  -7   3   1       14.18        9.69      1.06 o 
  -6   3   1      521.42      538.03      9.99 o 
  -5   3   1      140.01      128.20      3.61 o 
  -4   3   1       60.74       60.88      1.79 o 
  -3   3   1       25.70       31.59      1.03 o 
  -2   3   1      347.21      365.31      8.31 o 
   0   3   1      845.30      830.22     11.36 o 
   1   3   1        0.82        1.07      0.15 o 
   2   3   1      129.97      129.66      2.82 o 
   3   3   1      197.42      184.83      3.91 o 
   4   3   1       18.00       16.03      1.02 o 
   5   3   1        0.13       -0.12      0.42 o 
   6   3   1        4.27        2.80      0.70 o 
   7   3   1       33.07       35.53      1.80 o 
  -8   4   1        2.31        1.91      1.23 o 
  -7   4   1       46.08       44.65      2.44 o 
  -6   4   1        0.47        1.07      0.55 o 
  -5   4   1       74.78       76.28      3.33 o 
  -4   4   1      274.18      281.71      8.78 o 
  -3   4   1     1130.93     1351.17     22.48 o 
  -2   4   1     1554.19     1755.06     23.76 o 
  -1   4   1     1234.93     1293.92     21.64 o 
   0   4   1      930.45      889.85     12.25 o 
   1   4   1        7.44        6.61      0.52 o 
   2   4   1        1.14        0.49      0.30 o 
   3   4   1        4.13        2.78      0.49 o 
   4   4   1       10.51        9.45      0.85 o 
   5   4   1        5.00        3.85      0.79 o 
   6   4   1       32.84       31.35      1.70 o 
   7   4   1        4.94        4.00      1.08 o 
  -8   5   1       32.42       31.96      1.82 o 
  -7   5   1        0.39        0.36      0.59 o 
  -6   5   1       84.08       74.08      2.33 o 
  -5   5   1        3.22        0.83      0.52 o 
  -4   5   1        0.22       -0.14      0.43 o 
  -3   5   1      897.62     1087.39     19.44 o 
  -2   5   1      101.60      102.14      1.96 o 
  -1   5   1        0.01        0.14      0.17 o 
   0   5   1      298.39      304.12      4.56 o 
   1   5   1      223.27      235.67      4.73 o 
   2   5   1       20.59       19.48      0.97 o 
   3   5   1        6.66        4.82      0.64 o 
   4   5   1       23.62       21.61      1.20 o 
   5   5   1        7.69        6.40      0.83 o 
   6   5   1       15.78       13.54      1.29 o 
  -8   6   1        3.57        5.68      1.06 o 
  -7   6   1       53.30       47.53      2.07 o 
  -6   6   1       75.24       77.19      2.52 o 
  -5   6   1      188.08      196.35      4.36 o 
  -4   6   1       30.90       39.95      1.46 o 
  -3   6   1      119.39      125.15      4.94 o 
  -2   6   1       37.84       45.61      1.10 o 
  -1   6   1        6.94        4.70      0.50 o 
   0   6   1      606.62      561.99      8.09 o 
   1   6   1      613.62      655.56     11.81 o 
   2   6   1      741.01      788.21     14.16 o 
   3   6   1      410.54      447.46     29.67 o 
   4   6   1      291.05      306.52      6.59 o 
   5   6   1        1.86        1.40      0.70 o 
   6   6   1        0.01       -0.50      1.01 o 
  -8   7   1        1.27        0.83      0.84 o 
  -7   7   1        0.82        2.06      0.80 o 
  -6   7   1      107.70      110.49      3.48 o 
  -5   7   1       82.86       62.52      2.09 o 
  -4   7   1       72.98       78.16      2.28 o 
  -3   7   1      126.54      132.11      3.13 o 
  -2   7   1      835.07      890.17     12.58 o 
  -1   7   1      111.43      111.14      2.13 o 
   0   7   1     1881.30     1997.34     27.25 o 
   1   7   1       48.77       45.15      1.65 o 
   2   7   1     1083.24     1176.65     35.47 o 
   3   7   1        1.23        0.64      0.49 o 
   4   7   1       17.10       11.43      1.13 o 
   5   7   1      261.30      316.56      7.20 o 
  -8   8   1        0.10       -0.47      0.82 o 
  -7   8   1        3.91        2.36      0.77 o 
  -6   8   1       99.97       92.36      5.20 o 
  -5   8   1       55.68       53.73      1.97 o 
  -4   8   1        0.11        0.56      0.44 o 
  -3   8   1       14.74       13.12      1.24 o 
  -2   8   1       13.74       10.90      1.33 o 
  -1   8   1      210.58      211.09      3.61 o 
   0   8   1      177.46      173.61      4.01 o 
   1   8   1       39.80       35.50      2.65 o 
   2   8   1       13.09        9.33      1.70 o 
   3   8   1        3.66        3.02      0.72 o 
   4   8   1       53.43       58.47      2.39 o 
  -7   9   1        2.58        0.68      0.74 o 
  -6   9   1       25.73       26.11      1.55 o 
  -5   9   1       35.18       26.03      1.41 o 
  -4   9   1       34.87       26.71      2.78 o 
  -3   9   1      188.64      198.63      4.46 o 
  -2   9   1      155.41      160.57      3.76 o 
  -1   9   1       86.89       84.37      2.46 o 
   0   9   1       18.56       16.01      1.88 o 
   1   9   1       90.10       99.19      2.94 o 
   2   9   1        1.23        0.94      0.62 o 
   3   9   1        4.20        1.30      0.76 o 
  -7  10   1       16.03       17.01      1.52 o 
  -6  10   1       44.40       40.64      2.48 o 
  -5  10   1        0.34        0.23      0.65 o 
  -4  10   1        1.18        0.78      0.54 o 
  -3  10   1       29.50       31.14      1.48 o 
  -2  10   1       29.16       26.13      2.00 o 
  -1  10   1      409.69      476.77      9.33 o 
   0  10   1       23.57       24.19      1.43 o 
   1  10   1        1.48        0.33      0.62 o 
   2  10   1        5.24        4.92      0.90 o 
  -6  11   1        3.04        2.53      1.25 o 
  -5  11   1        0.00        0.00      0.64 o 
  -4  11   1       49.25       51.20      2.07 o 
  -3  11   1        0.64        0.91      0.84 o 
  -2  11   1       55.12       49.65      2.93 o 
  -1  11   1       26.32       25.34      2.28 o 
   0  11   1       23.97       25.70      1.57 o 
   1  11   1       10.30        9.92      1.20 o 
  -4  12   1       44.88       49.28      3.00 o 
  -3  12   1       42.33       48.37      3.02 o 
  -2  12   1        6.10        4.55      1.37 o 
  -1  12   1       44.21       49.77      3.20 o 
   1 -12   2      104.05      137.41      5.55 o 
   2 -12   2        6.06        5.13      1.25 o 
   3 -12   2       23.09       22.29      2.16 o 
   4 -12   2        0.09       -0.28      0.68 o 
   5 -12   2       23.70       21.42      2.53 o 
  -2 -11   2       35.70       44.47      2.09 o 
  -1 -11   2       23.63       32.86      1.71 o 
   0 -11   2       14.94       14.52      1.25 o 
   1 -11   2       17.52       10.82      1.46 o 
   2 -11   2       35.62       28.75      2.16 o 
   3 -11   2       69.76       69.43      2.32 o 
   4 -11   2       37.96       27.94      1.52 o 
   5 -11   2       66.10       62.79      2.36 o 
   6 -11   2       24.10       23.66      1.65 o 
  -3 -10   2        7.17        6.52      1.00 o 
  -2 -10   2        4.12        1.89      0.69 o 
  -1 -10   2        0.75        0.47      0.58 o 
   0 -10   2       77.49       83.22      2.60 o 
   1 -10   2        6.76        6.70      1.68 o 
   2 -10   2        0.00       -0.38      0.48 o 
   3 -10   2       49.29       42.81      1.68 o 
   4 -10   2       11.53        7.71      1.47 o 
   5 -10   2        0.74       -0.37      0.56 o 
   6 -10   2        1.07        1.22      0.72 o 
   7 -10   2      188.63      226.24      6.08 o 
  -4  -9   2        3.60        2.34      0.83 o 
  -3  -9   2        8.39        7.09      0.97 o 
  -2  -9   2        0.29        0.57      0.55 o 
  -1  -9   2       63.71       61.16      2.12 o 
   0  -9   2       18.08       16.57      3.02 o 
   1  -9   2        7.03        6.28      0.64 o 
   2  -9   2       30.06       28.85      1.28 o 
   3  -9   2       27.74       28.35      2.00 o 
   5  -9   2       60.64       55.03      4.77 o 
   6  -9   2        3.44        1.82      0.76 o 
   7  -9   2        6.04        5.54      1.06 o 
  -5  -8   2       17.24       13.51      1.31 o 
  -4  -8   2        1.89        1.85      0.69 o 
  -3  -8   2        9.44        6.92      0.85 o 
  -2  -8   2       61.48       67.21      6.67 o 
  -1  -8   2       66.16       64.71      2.09 o 
   0  -8   2       49.10       46.44      1.22 o 
   1  -8   2       50.42       48.32      1.27 o 
   2  -8   2      239.00      242.03      4.22 o 
   3  -8   2       30.51       21.68      1.53 o 
   4  -8   2        0.74        0.46      0.43 o 
   5  -8   2       48.20       45.08      2.82 o 
   6  -8   2        0.04       -0.09      0.52 o 
   7  -8   2      100.37      118.42     10.40 o 
   8  -8   2        1.94        1.40      0.94 o 
  -5  -7   2        0.58        0.63      0.64 o 
  -4  -7   2       87.89       89.72      2.82 o 
  -3  -7   2       43.83       42.87      1.72 o 
  -2  -7   2       78.90       84.60      2.46 o 
  -1  -7   2      157.33      148.22      8.35 o 
   0  -7   2        2.13        1.74      0.31 o 
   1  -7   2       36.80       37.62      1.66 o 
   2  -7   2      505.10      547.35      7.96 o 
   3  -7   2        7.54        3.72      0.52 o 
   4  -7   2      243.36      245.40      8.24 o 
   5  -7   2       95.83       88.28      2.56 o 
   6  -7   2      331.62      354.26      7.25 o 
   7  -7   2       21.10       19.90      2.32 o 
   8  -7   2        5.53        4.97      1.09 o 
  -6  -6   2      412.48      456.02      9.46 o 
  -5  -6   2       23.16       20.51      3.99 o 
  -4  -6   2      290.18      327.03      6.84 o 
  -3  -6   2        1.72        1.64      0.50 o 
  -2  -6   2        4.45        1.67      0.47 o 
  -1  -6   2      547.23      559.07     13.03 o 
   0  -6   2       39.93       30.18      0.83 o 
   1  -6   2      499.02      547.11     11.06 o 
   2  -6   2      266.75      280.14      6.05 o 
   3  -6   2      321.35      349.64      5.23 o 
   4  -6   2        5.77        6.55      1.46 o 
   5  -6   2        8.48        7.64      0.80 o 
   6  -6   2      165.25      174.23      6.06 o 
   7  -6   2        2.94        0.72      0.67 o 
   8  -6   2       11.18       10.56      1.29 o 
  -7  -5   2       76.43       78.82      4.06 o 
  -6  -5   2       64.97       61.16      2.34 o 
  -5  -5   2      118.95      125.80      3.41 o 
  -4  -5   2      194.63      189.16      4.34 o 
  -3  -5   2        5.06        3.69      0.53 o 
  -2  -5   2        3.45        1.36      0.38 o 
  -1  -5   2     1009.98     1116.27     15.33 o 
   0  -5   2      231.50      245.87      3.83 o 
   1  -5   2     3781.14     4254.96     56.91 o 
   2  -5   2      494.03      566.56      8.03 o 
   3  -5   2      866.35      992.16     13.73 o 
   4  -5   2       22.51       24.08      1.86 o 
   5  -5   2     1166.06     1244.72     21.22 o 
   6  -5   2       24.54       23.58      1.29 o 
   7  -5   2       22.45       21.22      2.14 o 
   8  -5   2        0.00       -0.03      0.72 o 
  -7  -4   2       51.32       55.01      2.26 o 
  -6  -4   2       46.89       51.43      2.61 o 
  -5  -4   2       43.28       39.79      1.62 o 
  -4  -4   2      201.17      195.86      4.33 o 
  -3  -4   2      321.15      324.04      6.29 o 
  -2  -4   2        8.25        3.82      0.66 o 
  -1  -4   2        0.00        0.08      0.21 o 
   0  -4   2       82.23       88.23      1.76 o 
   1  -4   2      566.21      613.91      8.55 o 
   2  -4   2      263.51      285.25      4.19 o 
   3  -4   2       41.05       48.45      1.72 o 
   4  -4   2       82.84       87.92      1.73 o 
   5  -4   2      531.62      575.16     19.22 o 
   6  -4   2       36.88       35.97      1.55 o 
   7  -4   2      366.79      379.56      8.89 o 
   8  -4   2       19.72       19.46      1.64 o 
  -7  -3   2       22.04       17.80      1.35 o 
  -6  -3   2        4.61        3.31      0.71 o 
  -5  -3   2       80.39       74.75      2.28 o 
  -4  -3   2      448.24      467.87      8.74 o 
  -2  -3   2       29.94       30.65      1.01 o 
  -1  -3   2       94.60       96.86      1.58 o 
   0  -3   2     1701.54     1804.13     24.26 o 
   1  -3   2       17.95       17.04      0.50 o 
   2  -3   2        0.72        2.02      0.19 o 
   3  -3   2      210.63      196.67      3.05 o 
   4  -3   2       16.45       18.58      0.63 o 
   5  -3   2      121.71      109.81      2.13 o 
   6  -3   2       53.35       53.99      1.95 o 
   7  -3   2        0.58        0.67      0.68 o 
   8  -3   2        5.96        1.79      1.49 o 
  -8  -2   2        1.98        1.83      1.07 o 
  -7  -2   2        5.75        2.83      0.74 o 
  -6  -2   2        4.92        3.57      0.68 o 
  -5  -2   2        1.53        0.87      0.47 o 
  -4  -2   2        4.89        1.53      0.36 o 
  -3  -2   2       11.41        6.50      0.35 o 
  -2  -2   2      886.07      843.83     11.58 o 
  -1  -2   2    18677.11    17497.60    233.31 o 
   0  -2   2     2571.02     2746.32     36.78 o 
   1  -2   2      354.68      385.21      6.05 o 
   2  -2   2     1356.01     1335.11     18.08 o 
   3  -2   2       48.32       48.70      1.04 o 
   4  -2   2      547.54      544.26     12.38 o 
   5  -2   2       90.19       80.93      1.74 o 
   6  -2   2      237.07      237.27      5.12 o 
   7  -2   2       20.73       18.01      1.28 o 
   8  -2   2       61.10       76.45      4.04 o 
  -8  -1   2       75.98       77.08      3.95 o 
  -7  -1   2       21.54       23.51      1.40 o 
  -6  -1   2      112.88      113.02      3.01 o 
  -5  -1   2       12.43       10.36      0.62 o 
  -4  -1   2       58.32       64.83      1.62 o 
  -3  -1   2      205.83      207.35      3.20 o 
  -2  -1   2        1.27        0.25      0.14 o 
  -1  -1   2        9.88       11.36      1.61 o 
   0  -1   2     1172.61     1204.60     16.31 o 
   1  -1   2     1101.00     1089.50     14.71 o 
   3  -1   2      748.59      812.60     11.28 o 
   5  -1   2       52.90       46.23      1.41 o 
   6  -1   2       14.00       10.84      1.29 o 
   7  -1   2       69.61       64.72      3.37 o 
   8  -1   2       58.07       62.70      3.60 o 
  -8   0   2       15.96       18.00      2.18 o 
  -7   0   2       25.36       26.92      2.37 o 
  -6   0   2      795.77      876.67     14.28 o 
  -5   0   2       90.05       91.87      2.27 o 
  -4   0   2     1591.54     1784.97     24.30 o 
  -3   0   2      805.89      878.76     12.13 o 
  -2   0   2     4895.04     4951.03     66.76 o 
  -1   0   2      571.96      580.81      8.15 o 
   0   0   2     2445.34     2281.25     38.12 o 
   1   0   2      418.99      407.46      6.81 o 
   2   0   2      309.59      279.37      4.08 o 
   3   0   2      352.33      368.29      5.39 o 
   4   0   2      266.33      279.38      4.36 o 
   5   0   2        3.63        2.80      0.43 o 
   6   0   2        1.16        0.48      0.51 o 
   7   0   2       18.00       15.92      2.08 o 
   8   0   2       11.76        8.85      1.72 o 
  -8   1   2       28.45       23.48      2.44 o 
  -7   1   2      580.42      623.71     23.06 o 
  -6   1   2       16.71       20.97      2.16 o 
  -5   1   2      168.38      176.69      3.05 o 
  -4   1   2     5026.59     5603.86     87.60 o 
  -3   1   2     3434.06     3576.88     47.92 o 
  -2   1   2    12192.71    12613.24    203.68 o 
  -1   1   2     1412.79     1375.77     18.52 o 
   0   1   2     5971.54     5955.22     79.55 o 
   1   1   2      114.31      130.38      2.00 o 
   2   1   2      157.25      171.66      5.34 o 
   3   1   2     1497.93     1655.67     34.87 o 
   4   1   2      460.08      514.35      7.51 o 
   5   1   2       18.85       19.48      1.46 o 
   6   1   2      164.77      163.00      3.97 o 
   7   1   2       64.04       64.46      3.26 o 
  -8   2   2        1.00        1.09      1.37 o 
  -7   2   2       45.40       41.99      1.82 o 
  -6   2   2      817.15      858.09     15.12 o 
  -5   2   2      239.18      251.59      4.02 o 
  -4   2   2       83.79      100.78      1.82 o 
  -3   2   2     1642.70     1795.89     26.05 o 
  -2   2   2      838.48      914.86     12.50 o 
  -1   2   2      224.40      195.55      4.23 o 
   0   2   2     2117.65     2038.93     27.38 o 
   1   2   2       54.69       57.63      2.53 o 
   2   2   2       98.90      108.74      1.81 o 
   3   2   2      429.05      464.52      9.91 o 
   4   2   2       14.23       17.14      0.97 o 
   5   2   2      310.60      336.90      6.81 o 
   6   2   2        0.41        0.67      0.56 o 
   7   2   2        3.02        1.00      0.70 o 
  -9   3   2        0.44        0.95      1.53 o 
  -8   3   2        2.05        1.60      0.84 o 
  -7   3   2        0.33        0.30      0.94 o 
  -6   3   2       49.23       43.92      3.16 o 
  -5   3   2      344.10      363.48      7.98 o 
  -4   3   2        3.61        3.32      0.47 o 
  -3   3   2      394.72      436.57      7.73 o 
  -2   3   2      171.64      206.02      3.09 o 
  -1   3   2        2.34        2.82      0.31 o 
   0   3   2      299.98      312.72      4.52 o 
   1   3   2      133.41      158.85      2.48 o 
   2   3   2      166.38      157.69      2.51 o 
   3   3   2       23.90       16.76      0.89 o 
   4   3   2       17.72       17.04      2.07 o 
   5   3   2        6.70        5.05      0.72 o 
   6   3   2       38.23       37.59      1.74 o 
   7   3   2       16.75       15.76      1.35 o 
  -8   4   2        4.97        3.60      0.90 o 
  -7   4   2        0.30       -0.73      0.53 o 
  -6   4   2        1.63        1.63      0.62 o 
  -5   4   2      105.48      116.14      2.88 o 
  -4   4   2       33.53       36.21      1.29 o 
  -3   4   2        2.21        1.11      0.34 o 
  -2   4   2        3.01        1.48      0.23 o 
  -1   4   2       20.14       16.69      0.54 o 
   0   4   2       82.60       85.10      1.54 o 
   1   4   2     1236.58     1318.43     35.39 o 
   2   4   2       26.03       17.58      0.88 o 
   3   4   2       89.39       89.77      2.43 o 
   4   4   2       26.88       23.59      1.22 o 
   5   4   2        8.85        6.24      0.87 o 
   6   4   2        1.86        1.37      0.69 o 
  -8   5   2        6.65        3.96      0.95 o 
  -7   5   2        0.47        0.86      0.64 o 
  -6   5   2        0.06       -0.03      0.52 o 
  -5   5   2        8.32        9.38      0.85 o 
  -4   5   2      313.35      306.47      5.96 o 
  -3   5   2       84.41       69.58      2.41 o 
  -2   5   2      359.06      388.98      6.98 o 
  -1   5   2      411.91      386.04      5.68 o 
   0   5   2        4.51        4.68      0.69 o 
   1   5   2      115.02      100.23      1.80 o 
   2   5   2       59.16       56.82      1.80 o 
   3   5   2       95.92       94.06      5.47 o 
   4   5   2      217.96      231.31      5.21 o 
   5   5   2       93.97       92.99      4.91 o 
   6   5   2       20.99       19.69      1.64 o 
  -8   6   2      323.76      376.24      8.27 o 
  -7   6   2      174.56      175.24      4.39 o 
  -6   6   2       26.56       32.44      1.71 o 
  -5   6   2      192.03      193.75      4.34 o 
  -4   6   2       76.08       71.60      2.08 o 
  -3   6   2       42.99       38.63      0.97 o 
  -2   6   2      685.96      690.62     12.35 o 
  -1   6   2      541.88      541.55     15.41 o 
   0   6   2      217.10      211.94      4.12 o 
   1   6   2        0.25        0.19      0.56 o 
   2   6   2       21.67       20.16      1.12 o 
   3   6   2       34.46       31.73      1.47 o 
   4   6   2       78.02       91.67      5.45 o 
   5   6   2        2.80        1.82      0.74 o 
  -8   7   2        8.03        3.28      0.96 o 
  -7   7   2       34.25       36.34      1.80 o 
  -6   7   2        8.27        5.19      0.83 o 
  -5   7   2      636.42      590.94     10.94 o 
  -4   7   2      315.87      305.77      7.18 o 
  -3   7   2       13.93       10.42      1.13 o 
  -2   7   2      797.93      801.13     11.41 o 
  -1   7   2       15.29       13.03      0.64 o 
   0   7   2      813.61      804.16     11.46 o 
   1   7   2        3.60        3.99      0.87 o 
   2   7   2      205.03      197.00      4.57 o 
   3   7   2       23.12       20.40      1.36 o 
   4   7   2       90.07       90.92      2.98 o 
   5   7   2       52.56       54.43      5.39 o 
  -8   8   2        9.00        7.16      1.18 o 
  -7   8   2        0.01       -0.45      0.66 o 
  -6   8   2        0.00       -0.25      0.52 o 
  -5   8   2      137.61      140.27      3.60 o 
  -4   8   2      138.72      150.44      3.65 o 
  -3   8   2       33.28       29.92      1.33 o 
  -2   8   2      159.61      152.26      2.83 o 
  -1   8   2      202.66      213.49      3.67 o 
   0   8   2      309.67      317.24      6.47 o 
   1   8   2       27.42       22.20      1.23 o 
   2   8   2       40.09       36.18      2.16 o 
   3   8   2        6.41        3.52      0.80 o 
   4   8   2       82.90       92.91      3.14 o 
  -7   9   2        8.80        7.33      1.05 o 
  -6   9   2      132.74      141.21      3.85 o 
  -5   9   2        0.09       -0.26      0.52 o 
  -4   9   2       10.15        5.48      0.80 o 
  -3   9   2       34.01       31.35      1.81 o 
  -2   9   2        7.66        7.59      1.45 o 
  -1   9   2      108.89      111.74      2.99 o 
   0   9   2       34.40       33.22      1.52 o 
   1   9   2        1.83        0.68      0.66 o 
   2   9   2       95.43      104.90      3.21 o 
   3   9   2       25.53       21.93      2.58 o 
  -6  10   2        0.74        0.06      0.64 o 
  -5  10   2       15.65       14.87      1.24 o 
  -4  10   2       18.06       12.88      1.13 o 
  -3  10   2       25.69       25.30      1.37 o 
  -2  10   2       33.11       31.70      2.23 o 
  -1  10   2      327.83      376.59      7.70 o 
   0  10   2        0.60        0.12      0.56 o 
   1  10   2       71.75       76.82      2.68 o 
   2  10   2        5.71        3.49      1.42 o 
  -5  11   2       36.14       32.60      1.73 o 
  -4  11   2        0.07       -0.40      0.63 o 
  -3  11   2       11.05       10.75      1.51 o 
  -2  11   2       13.33       12.24      1.70 o 
  -1  11   2       12.76       10.33      1.56 o 
   0  11   2        1.31        1.42      0.71 o 
  -3  12   2       36.11       35.74      2.62 o 
  -2  12   2        0.15       -0.37      1.07 o 
   0 -12   3      185.03      204.00      7.29 o 
   1 -12   3        2.65        2.44      1.09 o 
   3 -12   3       49.65       49.35      2.88 o 
   4 -12   3        0.00       -0.68      0.65 o 
   5 -12   3        0.09        0.18      0.84 o 
  -2 -11   3        1.92        1.52      0.75 o 
  -1 -11   3       30.85       38.16      1.85 o 
   0 -11   3       21.07       18.89      1.36 o 
   1 -11   3        0.88        1.09      0.91 o 
   2 -11   3        8.45        6.43      1.25 o 
   3 -11   3      173.38      169.73      5.65 o 
   4 -11   3       63.52       61.24      2.26 o 
   5 -11   3        0.58       -0.50      0.61 o 
   6 -11   3        2.38        1.53      0.82 o 
  -3 -10   3        4.50        2.72      0.81 o 
  -2 -10   3       28.53       31.20      1.64 o 
  -1 -10   3        1.53        1.80      0.67 o 
   0 -10   3        9.45        6.47      0.82 o 
   1 -10   3       63.81       54.48      1.92 o 
   2 -10   3       27.92       23.77      1.24 o 
   4 -10   3       19.41       19.00      1.28 o 
   5 -10   3      127.27      124.96      4.99 o 
   6 -10   3       41.93       48.64      2.11 o 
   7 -10   3        7.50        9.84      1.29 o 
  -4  -9   3       22.55       23.92      1.63 o 
  -3  -9   3        2.97        2.77      0.73 o 
  -2  -9   3        7.09        7.42      0.94 o 
  -1  -9   3        7.43        6.10      0.78 o 
   0  -9   3        7.93        8.34      0.81 o 
   1  -9   3        7.23        5.19      0.95 o 
   2  -9   3       25.05       20.07      1.06 o 
   3  -9   3       14.11        8.21      1.50 o 
   4  -9   3       27.09       26.21      1.31 o 
   5  -9   3       24.12       23.52      1.40 o 
   6  -9   3      321.44      360.53     16.24 o 
   7  -9   3      122.45      135.25      3.90 o 
  -5  -8   3        2.98        1.80      0.81 o 
  -4  -8   3       10.42        9.59      1.11 o 
  -3  -8   3       77.21       78.01      2.54 o 
  -2  -8   3       57.56       55.84      1.98 o 
  -1  -8   3       40.27       34.16      1.42 o 
   0  -8   3       25.06       29.58      1.16 o 
   1  -8   3       74.31       62.70      1.79 o 
   2  -8   3      199.15      225.61      3.76 o 
   3  -8   3      130.42      130.62      3.14 o 
   4  -8   3       10.55        8.83      0.92 o 
   5  -8   3       18.95       15.27      1.14 o 
   6  -8   3        2.44        1.84      0.69 o 
   7  -8   3       53.41       56.46      2.29 o 
  -6  -7   3        1.26        0.84      0.74 o 
  -5  -7   3       49.24       52.92      2.19 o 
  -4  -7   3       37.71       40.28      1.93 o 
  -3  -7   3        1.38        0.60      0.47 o 
  -2  -7   3       29.64       26.20      1.26 o 
  -1  -7   3       19.20       13.69      0.87 o 
   0  -7   3        8.38        8.22      1.13 o 
   1  -7   3      110.36      114.30      2.14 o 
   2  -7   3      140.72      150.50      2.63 o 
   3  -7   3      238.33      240.54      5.81 o 
   4  -7   3       73.80       64.10      2.45 o 
   5  -7   3       11.93        9.92      0.91 o 
   6  -7   3      195.18      204.99      4.77 o 
   7  -7   3       13.00       10.63      1.12 o 
   8  -7   3        3.80        3.80      0.99 o 
  -6  -6   3      134.42      137.75      3.93 o 
  -5  -6   3       29.79       27.81      1.49 o 
  -4  -6   3        0.00        0.02      0.52 o 
  -3  -6   3      144.72      143.63      5.77 o 
  -2  -6   3        2.53        2.00      0.46 o 
  -1  -6   3       10.56        8.62      0.44 o 
   0  -6   3      312.30      292.24      5.27 o 
   1  -6   3      404.23      430.92      9.77 o 
   2  -6   3       17.61       10.92      0.86 o 
   3  -6   3       45.48       45.23      1.05 o 
   4  -6   3      197.19      196.72      7.48 o 
   5  -6   3      342.19      337.63     14.81 o 
   6  -6   3        9.29        8.80      2.28 o 
   7  -6   3       14.39       13.08      1.26 o 
   8  -6   3       17.65       15.22      1.47 o 
  -7  -5   3       58.33       56.72      2.41 o 
  -6  -5   3       75.34       80.50      2.73 o 
  -5  -5   3       10.04        7.48      0.88 o 
  -4  -5   3        0.04       -0.09      0.42 o 
  -3  -5   3       57.60       55.55      2.78 o 
  -2  -5   3      804.65      873.02     15.27 o 
  -1  -5   3      640.43      705.28      9.87 o 
   0  -5   3      965.33     1074.84     14.75 o 
   1  -5   3        0.06        1.35      0.76 o 
   2  -5   3      609.65      661.07     14.49 o 
   3  -5   3       53.19       43.47      1.47 o 
   4  -5   3      238.26      240.08      5.53 o 
   5  -5   3     2198.76     2390.97     39.62 o 
   6  -5   3       37.56       37.23      1.61 o 
   7  -5   3        3.02        1.93      0.74 o 
   8  -5   3        2.21        2.42      0.92 o 
  -7  -4   3       16.96       15.45      1.34 o 
  -6  -4   3        0.10       -0.10      0.87 o 
  -5  -4   3      118.19      123.70      3.23 o 
  -4  -4   3        4.80        4.20      0.87 o 
  -3  -4   3      973.81     1059.04     18.35 o 
  -2  -4   3      883.01      952.88     13.13 o 
  -1  -4   3      866.66     1009.83     14.23 o 
   0  -4   3     1113.44     1141.37     15.55 o 
   1  -4   3       38.01       53.55      1.06 o 
   2  -4   3      389.66      435.17      7.25 o 
   3  -4   3       14.18       16.88      1.02 o 
   4  -4   3       32.92       29.26      1.66 o 
   5  -4   3        1.29        0.26      0.46 o 
   6  -4   3       18.42       16.80      1.36 o 
   7  -4   3       41.76       38.11      1.82 o 
   8  -4   3       42.06       46.79      2.53 o 
  -7  -3   3       16.26       13.84      1.99 o 
  -6  -3   3       16.51       13.93      1.89 o 
  -5  -3   3      275.61      296.74      6.10 o 
  -4  -3   3        1.41        0.38      0.40 o 
  -3  -3   3      265.14      279.73      4.20 o 
  -2  -3   3       20.57       24.88      1.37 o 
  -1  -3   3      929.07      955.01     13.02 o 
   0  -3   3      426.95      435.72      6.10 o 
   1  -3   3      146.86      167.21      2.53 o 
   2  -3   3     1351.75     1598.64     21.62 o 
   3  -3   3      113.40      105.07      1.84 o 
   4  -3   3       71.42       60.18      2.13 o 
   5  -3   3       43.38       39.36      1.13 o 
   6  -3   3       84.79       83.36      3.89 o 
   7  -3   3       41.19       36.34      3.03 o 
   8  -3   3       13.64       14.93      2.11 o 
  -8  -2   3        7.46        5.27      1.39 o 
  -7  -2   3        5.89        4.26      0.81 o 
  -6  -2   3        5.67        3.29      0.66 o 
  -4  -2   3      164.07      157.90      3.58 o 
  -3  -2   3        6.65        3.86      0.30 o 
  -2  -2   3       19.59       14.04      2.30 o 
  -1  -2   3    24208.72    22295.93    309.13 o 
   0  -2   3      194.56      179.95      2.76 o 
   1  -2   3     1522.88     1468.34     19.78 o 
   2  -2   3        6.07        3.11      0.28 o 
   3  -2   3       21.91       18.73      0.61 o 
   4  -2   3       86.79       83.13      2.13 o 
   5  -2   3      103.00       95.05      1.99 o 
   6  -2   3        1.03       -0.09      0.37 o 
   7  -2   3       95.24       95.61      2.87 o 
   8  -2   3        0.36        1.65      1.28 o 
  -8  -1   3        0.83        0.33      1.05 o 
  -7  -1   3       50.49       47.66      1.91 o 
  -6  -1   3        0.95        0.05      0.49 o 
  -5  -1   3        0.63        0.25      0.28 o 
  -4  -1   3       43.22       37.24      0.98 o 
  -3  -1   3       12.87       12.46      0.54 o 
  -2  -1   3       27.51       21.44      0.96 o 
  -1  -1   3      585.91      618.24      8.46 o 
   0  -1   3     1614.63     1667.87     22.64 o 
   1  -1   3       79.73       74.25      1.28 o 
   2  -1   3     1126.77     1144.86     17.79 o 
   3  -1   3     1124.01     1293.85     17.71 o 
   4  -1   3        0.25       -0.08      0.26 o 
   5  -1   3       70.00       60.63      1.50 o 
   6  -1   3        0.64        0.18      0.37 o 
   7  -1   3       77.00       72.50      3.62 o 
   8  -1   3        4.40        4.20      1.39 o 
  -8   0   3       48.69       49.61      3.11 o 
  -7   0   3      214.22      237.95      7.76 o 
  -6   0   3       54.48       50.87      1.41 o 
  -5   0   3       12.04       12.07      0.63 o 
  -4   0   3      895.01      940.71     19.80 o 
  -3   0   3       41.03       37.70      0.92 o 
  -2   0   3       58.33       48.05      1.03 o 
  -1   0   3      674.36      683.61      9.32 o 
   0   0   3     1077.77     1091.97     21.06 o 
   1   0   3        0.00        0.11      0.14 o 
   2   0   3     1104.56     1136.00     15.49 o 
   3   0   3        1.49        1.49      0.26 o 
   4   0   3      114.43      119.18      2.21 o 
   5   0   3       26.60       17.36      0.78 o 
   6   0   3      181.46      171.55      4.07 o 
   7   0   3       31.27       25.00      2.82 o 
   8   0   3       12.17       15.49      2.02 o 
  -8   1   3      253.41      246.63      8.36 o 
  -7   1   3      756.05      842.60     34.06 o 
  -6   1   3     1582.70     1723.56     24.86 o 
  -5   1   3       32.99       30.19      3.00 o 
  -4   1   3     2014.17     2290.18     30.98 o 
  -3   1   3       28.94       27.72      0.91 o 
  -2   1   3      914.35      947.55     12.91 o 
  -1   1   3        0.20        0.22      0.11 o 
   1   1   3      231.64      233.77      3.42 o 
   2   1   3     1116.35     1145.42     15.64 o 
   3   1   3       45.66       35.07      1.31 o 
   4   1   3       53.49       50.51      2.01 o 
   5   1   3        0.37        0.32      0.44 o 
   6   1   3      115.94      119.47      3.23 o 
   7   1   3        7.49        6.32      0.92 o 
  -9   2   3       35.23       31.84      3.09 o 
  -8   2   3      300.47      326.46      7.02 o 
  -7   2   3      433.71      480.49      9.31 o 
  -6   2   3      526.57      549.22     10.14 o 
  -5   2   3        2.35        1.39      0.32 o 
  -4   2   3      133.19      142.75      2.41 o 
  -3   2   3     3369.54     3698.99     49.57 o 
  -2   2   3     2309.23     2294.80     30.84 o 
  -1   2   3       23.84       17.94      0.77 o 
   0   2   3     3536.37     3559.66     47.62 o 
   1   2   3     1811.63     1924.77     25.95 o 
   2   2   3     1042.85     1138.64     15.60 o 
   3   2   3       13.59       18.51      0.62 o 
   4   2   3       23.57       22.92      1.11 o 
   5   2   3       93.90       94.42      4.87 o 
   6   2   3        0.43        0.09      0.54 o 
   7   2   3       72.92       71.48      2.57 o 
  -9   3   3       47.15       54.88      3.79 o 
  -8   3   3       58.52       58.12      2.35 o 
  -7   3   3       65.06       65.42      2.29 o 
  -6   3   3      276.55      272.60      5.66 o 
  -5   3   3       18.84       18.08      1.14 o 
  -4   3   3       98.82      114.41      2.71 o 
  -3   3   3      457.68      521.51      7.40 o 
  -2   3   3      303.80      351.98      7.45 o 
  -1   3   3      864.50     1003.82     13.74 o 
   0   3   3      904.63      890.48     12.26 o 
   1   3   3      123.86      153.17      3.31 o 
   2   3   3      109.03      117.41      2.74 o 
   3   3   3      390.74      430.84      8.11 o 
   4   3   3        1.99        0.56      0.41 o 
   5   3   3       65.99       65.83      2.22 o 
   6   3   3       27.56       25.72      1.45 o 
   7   3   3        6.68        4.35      0.94 o 
  -9   4   3       34.83       38.87      2.96 o 
  -8   4   3       21.78       21.22      1.60 o 
  -7   4   3       13.20       11.44      1.13 o 
  -6   4   3       53.24       48.49      2.07 o 
  -5   4   3        5.81        5.85      0.95 o 
  -4   4   3      179.70      217.98      4.43 o 
  -3   4   3       17.01       15.78      0.59 o 
  -2   4   3      104.84      103.52      2.18 o 
  -1   4   3       25.94       17.16      0.76 o 
   0   4   3      944.09     1033.94     14.24 o 
   1   4   3      573.96      629.86      9.82 o 
   2   4   3      223.34      210.84      4.40 o 
   3   4   3        8.03        6.43      0.67 o 
   4   4   3       98.04       90.82      2.64 o 
   5   4   3       51.78       48.84      1.94 o 
   6   4   3       10.84       10.92      1.32 o 
  -8   5   3       26.85       27.01      1.76 o 
  -7   5   3        1.00        0.14      0.60 o 
  -6   5   3        6.51        8.28      1.38 o 
  -5   5   3       50.14       53.45      1.80 o 
  -4   5   3       40.69       32.91      1.27 o 
  -3   5   3        8.60        5.12      0.35 o 
  -2   5   3        0.28        0.37      0.20 o 
  -1   5   3       27.30       17.73      0.63 o 
   0   5   3       67.09       56.23      1.24 o 
   1   5   3       16.86       12.88      0.54 o 
   2   5   3        0.19       -0.23      0.34 o 
   3   5   3        0.00       -0.06      0.41 o 
   4   5   3      704.57      799.65     14.72 o 
   5   5   3       98.84      108.56      3.27 o 
   6   5   3       22.29       22.06      2.36 o 
  -8   6   3        6.66        4.37      0.99 o 
  -7   6   3      162.76      164.08      4.21 o 
  -6   6   3       73.04       63.46      4.05 o 
  -5   6   3        3.07        3.25      0.62 o 
  -4   6   3       72.66       72.75      2.12 o 
  -3   6   3       28.23       24.87      1.23 o 
  -2   6   3      169.80      155.60      2.71 o 
  -1   6   3        0.02        0.18      0.23 o 
   0   6   3        7.82        7.58      0.86 o 
   1   6   3      208.68      204.37      4.42 o 
   2   6   3       59.55       59.84      1.99 o 
   3   6   3       22.07       20.34      2.08 o 
   4   6   3       17.77       15.39      1.25 o 
   5   6   3        2.90        1.12      0.70 o 
  -8   7   3       11.25        9.15      1.25 o 
  -7   7   3       43.89       42.10      2.35 o 
  -6   7   3      196.38      181.26      4.39 o 
  -4   7   3      447.34      457.85      8.64 o 
  -3   7   3        3.19        0.90      0.43 o 
  -2   7   3      439.75      448.76      6.77 o 
  -1   7   3        6.78        3.62      0.61 o 
   0   7   3      725.12      788.62     11.30 o 
   1   7   3       16.00       16.40      1.66 o 
   2   7   3       42.79       43.59      1.77 o 
   3   7   3      116.50      135.91      3.70 o 
   4   7   3        4.66        3.57      0.79 o 
  -8   8   3        1.27        1.79      0.92 o 
  -7   8   3       23.57       23.95      1.65 o 
  -6   8   3      214.80      232.24      5.89 o 
  -5   8   3        6.21        5.08      0.80 o 
  -4   8   3      863.28      916.41     16.16 o 
  -3   8   3        3.95        3.59      0.69 o 
  -2   8   3     4299.88     4680.97     63.03 o 
  -1   8   3      279.47      304.99      4.94 o 
   0   8   3      331.76      348.87     10.97 o 
   1   8   3       16.70       17.27      1.27 o 
   2   8   3        0.07       -0.27      0.50 o 
   3   8   3        0.00        0.00      0.60 o 
   4   8   3       40.06       41.48      2.06 o 
  -7   9   3       15.04       14.72      1.41 o 
  -6   9   3      129.42      137.60      3.81 o 
  -5   9   3      159.38      150.16      3.88 o 
  -4   9   3       52.18       50.34      1.91 o 
  -3   9   3       27.87       24.60      1.37 o 
  -2   9   3       99.49      109.04      7.76 o 
  -1   9   3       31.20       28.76      1.38 o 
   0   9   3        2.29        1.67      0.61 o 
   1   9   3        3.59        1.59      0.65 o 
   2   9   3        0.02       -0.47      0.57 o 
   3   9   3       55.84       59.41      2.47 o 
  -6  10   3        0.26       -0.83      0.57 o 
  -5  10   3        4.77        3.91      0.81 o 
  -4  10   3        1.22        1.67      0.67 o 
  -3  10   3       45.07       43.16      1.81 o 
  -2  10   3       53.30       54.69      3.00 o 
  -1  10   3      153.54      170.02      6.13 o 
   0  10   3       49.33       48.84      2.02 o 
   1  10   3        2.21        1.10      0.73 o 
  -5  11   3        0.66        0.27      0.72 o 
  -4  11   3       50.70       56.91      3.01 o 
  -3  11   3       61.46       65.33      3.41 o 
  -2  11   3        7.26        5.88      1.44 o 
  -1  11   3        0.09        0.37      1.02 o 
   0  11   3        0.60       -0.04      0.73 o 
   0 -12   4       15.88       11.05      1.70 o 
   1 -12   4       36.06       34.91      2.51 o 
   3 -12   4        0.59       -0.65      0.81 o 
   4 -12   4        3.13        2.08      0.73 o 
  -2 -11   4        1.48        1.11      0.74 o 
  -1 -11   4       17.84       21.92      1.49 o 
   0 -11   4       12.55       14.17      1.25 o 
   1 -11   4       35.52       34.91      2.35 o 
   3 -11   4       18.30       14.74      1.38 o 
   4 -11   4        1.25        0.43      0.62 o 
   5 -11   4        0.14       -0.07      0.64 o 
   6 -11   4        9.35        8.59      1.14 o 
  -3 -10   4       93.17      106.03      3.37 o 
  -2 -10   4        3.35        3.41      1.18 o 
  -1 -10   4        0.99        0.80      0.57 o 
   0 -10   4        6.07        3.92      0.71 o 
   1 -10   4      106.77       87.23      2.54 o 
   2 -10   4        0.13        0.09      0.65 o 
   3 -10   4      141.80      122.63      3.20 o 
   4 -10   4        0.61        0.11      0.52 o 
   5 -10   4      209.14      224.80      5.22 o 
   6 -10   4       24.30       30.60      1.68 o 
  -4  -9   4        3.34        3.04      0.80 o 
  -3  -9   4       58.48       59.08      5.29 o 
  -2  -9   4       42.22       44.32      2.29 o 
  -1  -9   4       53.23       46.24      1.78 o 
   0  -9   4       18.26       13.90      1.01 o 
   1  -9   4        0.32        2.60      0.91 o 
   2  -9   4        1.34       -0.07      0.53 o 
   3  -9   4      235.43      216.50      4.69 o 
   4  -9   4      327.21      327.08      6.66 o 
   5  -9   4      135.57      142.74      3.72 o 
   6  -9   4        3.07        1.94      0.75 o 
   7  -9   4       32.58       32.89      2.93 o 
  -5  -8   4        1.53        0.56      0.68 o 
  -4  -8   4        3.98        3.16      1.01 o 
  -3  -8   4       56.14       55.43      2.08 o 
  -2  -8   4       29.26       25.37      1.30 o 
  -1  -8   4       14.72       11.46      0.90 o 
   0  -8   4       10.83        8.23      0.57 o 
   1  -8   4      240.80      243.95      4.01 o 
   2  -8   4        4.93        3.84      0.42 o 
   3  -8   4        0.03       -0.01      0.39 o 
   4  -8   4        1.33        0.27      0.45 o 
   5  -8   4       23.46       21.02      1.31 o 
   6  -8   4       55.97       54.56      3.46 o 
   7  -8   4      105.93      120.47      3.76 o 
  -6  -7   4       13.65       11.54      1.76 o 
  -5  -7   4        5.51        4.40      0.81 o 
  -4  -7   4       32.52       27.44      1.43 o 
  -3  -7   4       42.50       41.25      3.16 o 
  -2  -7   4       11.02        7.20      0.73 o 
  -1  -7   4      139.97      154.02      3.45 o 
   0  -7   4      431.65      438.15      6.52 o 
   1  -7   4       10.50       10.33      0.55 o 
   2  -7   4      195.37      197.87      3.28 o 
   3  -7   4       22.06       18.88      1.50 o 
   4  -7   4      235.12      236.93      7.08 o 
   5  -7   4       23.96       22.74      1.28 o 
   6  -7   4       48.13       46.82      3.14 o 
   7  -7   4       25.71       25.91      1.70 o 
   8  -7   4        5.92        4.82      1.14 o 
  -6  -6   4       19.25       17.84      1.45 o 
  -5  -6   4        0.67        1.19      0.60 o 
  -4  -6   4       94.74       90.18      2.66 o 
  -3  -6   4        2.76        1.27      0.51 o 
  -2  -6   4      201.93      200.07      4.31 o 
  -1  -6   4       53.45       45.39      1.06 o 
   0  -6   4        2.96        2.39      0.38 o 
   1  -6   4      275.92      281.69      4.62 o 
   3  -6   4       51.50       47.97      1.13 o 
   4  -6   4      646.71      687.96     12.18 o 
   5  -6   4       78.55       74.58      2.25 o 
   6  -6   4      212.52      233.09      5.19 o 
   7  -6   4       25.29       26.46      1.61 o 
   8  -6   4       19.82       21.68      1.72 o 
  -7  -5   4        0.49       -0.21      0.68 o 
  -6  -5   4       28.01       22.63      1.57 o 
  -5  -5   4      123.83      123.85      6.13 o 
  -4  -5   4      179.02      199.09      4.63 o 
  -3  -5   4       15.46       14.12      1.10 o 
  -2  -5   4        6.89        7.65      0.38 o 
  -1  -5   4      342.08      385.52      5.63 o 
   0  -5   4      132.94      125.30      2.12 o 
   1  -5   4      112.24      123.14      2.10 o 
   2  -5   4      129.31      122.92      3.33 o 
   3  -5   4       22.87       21.83      0.85 o 
   4  -5   4      151.49      137.78      3.75 o 
   5  -5   4      412.77      412.11      7.86 o 
   6  -5   4      147.88      151.57      3.95 o 
   7  -5   4        9.45        7.69      1.01 o 
   8  -5   4       56.13       67.11      2.86 o 
  -7  -4   4        1.78        1.89      1.70 o 
  -6  -4   4        0.00        0.24      0.57 o 
  -5  -4   4      112.49      114.99      3.07 o 
  -4  -4   4       34.97       31.38      1.31 o 
  -3  -4   4       72.04       72.30      1.48 o 
  -2  -4   4      869.02      896.02     12.40 o 
  -1  -4   4       93.60       96.48      1.67 o 
   0  -4   4        0.29        0.48      0.16 o 
   1  -4   4     1091.51     1228.27     16.73 o 
   2  -4   4       13.63       10.36      0.43 o 
   3  -4   4       57.71       57.36      1.52 o 
   4  -4   4        0.12       -0.11      0.24 o 
   5  -4   4      291.03      308.30      6.13 o 
   6  -4   4       10.92        9.43      0.95 o 
   7  -4   4        0.67        1.71      0.73 o 
   8  -4   4      117.66      145.60      4.07 o 
  -8  -3   4        7.84        6.28      1.83 o 
  -7  -3   4       43.88       41.34      2.02 o 
  -6  -3   4        1.34        1.77      0.60 o 
  -5  -3   4      272.68      297.15     10.03 o 
  -4  -3   4        7.48        5.47      0.50 o 
  -3  -3   4      314.41      327.69      4.87 o 
  -2  -3   4       68.98       69.14      1.29 o 
  -1  -3   4      453.31      465.50      8.96 o 
   0  -3   4      643.28      663.75      9.14 o 
   1  -3   4       57.07       70.48      1.25 o 
   2  -3   4      536.10      602.51      9.28 o 
   3  -3   4      715.33      771.70     10.79 o 
   4  -3   4       21.58       17.76      0.70 o 
   5  -3   4       57.31       69.35      3.31 o 
   6  -3   4       16.16       12.06      1.06 o 
   7  -3   4      328.94      370.18      7.61 o 
   8  -3   4       40.32       40.13      3.00 o 
  -8  -2   4       59.78       66.77      3.62 o 
  -7  -2   4        0.17       -0.36      0.54 o 
  -6  -2   4       56.11       56.74      1.99 o 
  -5  -2   4        0.41        0.44      0.30 o 
  -4  -2   4       29.51       29.19      0.85 o 
  -3  -2   4        4.27        3.51      0.31 o 
  -2  -2   4      912.45     1008.75     13.79 o 
  -1  -2   4     1108.88     1150.47     17.22 o 
   0  -2   4     2599.72     2610.79     34.99 o 
   1  -2   4      415.06      427.74      5.98 o 
   2  -2   4      611.51      709.50     10.75 o 
   3  -2   4      240.36      255.34      3.93 o 
   4  -2   4       91.41       86.60      1.78 o 
   5  -2   4      354.42      360.16      5.64 o 
   6  -2   4       49.01       49.53      1.43 o 
   7  -2   4       78.39       70.30      3.60 o 
   8  -2   4       10.80       12.80      1.90 o 
  -8  -1   4       63.74       58.15      3.34 o 
  -7  -1   4      240.81      265.65      5.82 o 
  -6  -1   4        2.80        2.14      0.98 o 
  -5  -1   4        7.89        6.06      0.61 o 
  -4  -1   4      643.15      649.39      9.25 o 
  -3  -1   4       78.04       79.06      1.49 o 
  -2  -1   4     1288.89     1315.46     17.84 o 
  -1  -1   4     1304.99     1301.97     17.58 o 
   0  -1   4       45.92       39.05      0.98 o 
   1  -1   4      376.17      347.78      4.93 o 
   2  -1   4     3977.55     4392.66     58.75 o 
   3  -1   4      269.81      279.04      4.28 o 
   4  -1   4      161.87      181.63      4.32 o 
   5  -1   4      276.06      261.94      4.39 o 
   6  -1   4       60.16       58.40      1.66 o 
   7  -1   4        2.95        2.72      1.18 o 
   8  -1   4        0.21        0.33      1.09 o 
  -8   0   4        0.67       -0.19      1.21 o 
  -7   0   4      169.29      180.70      6.32 o 
  -6   0   4      108.89      106.23      2.24 o 
  -5   0   4        2.44        1.59      0.48 o 
  -4   0   4      352.96      369.36      5.53 o 
  -3   0   4     1056.37     1067.64     14.65 o 
  -2   0   4       94.59       89.29      1.51 o 
  -1   0   4      621.93      674.09      9.23 o 
   0   0   4      324.19      317.97      4.49 o 
   1   0   4       31.00       22.56      0.56 o 
   2   0   4      313.19      335.44      5.46 o 
   3   0   4       43.96       38.55      0.98 o 
   4   0   4       27.55       26.49      0.87 o 
   5   0   4      112.37      102.62      2.14 o 
   6   0   4       90.31       75.11      2.38 o 
   7   0   4        6.87        4.93      0.85 o 
  -8   1   4      534.14      521.00     14.79 o 
  -7   1   4      149.63      153.67      3.86 o 
  -6   1   4     2010.33     2222.68     33.18 o 
  -5   1   4       98.40       97.78      3.05 o 
  -4   1   4      686.73      771.58     10.85 o 
  -3   1   4      130.49      124.80      2.95 o 
  -2   1   4      363.11      350.13      5.00 o 
  -1   1   4       43.43       44.55      0.85 o 
   0   1   4      949.68      982.22     13.35 o 
   1   1   4      803.75      905.93     12.43 o 
   2   1   4        0.18        0.21      0.17 o 
   3   1   4        0.03       -0.15      0.24 o 
   4   1   4        9.35        6.75      0.50 o 
   5   1   4       57.98       60.07      1.98 o 
   6   1   4       71.94       66.04      2.26 o 
   7   1   4        3.06        1.99      0.73 o 
  -9   2   4       24.67       19.30      2.44 o 
  -8   2   4      284.29      280.95      6.89 o 
  -7   2   4       38.15       31.91      1.58 o 
  -6   2   4      149.54      153.74      6.80 o 
  -5   2   4      191.25      198.04      3.51 o 
  -4   2   4      377.51      439.95      6.41 o 
  -3   2   4      309.68      356.48      6.92 o 
  -2   2   4       17.00       13.71      0.45 o 
  -1   2   4     1855.90     1909.84     25.74 o 
   0   2   4     2982.67     3288.03     44.04 o 
   2   2   4        5.08        7.19      0.39 o 
   3   2   4       42.97       47.93      1.33 o 
   4   2   4       30.14       33.53      1.39 o 
   5   2   4       34.40       33.46      1.49 o 
   6   2   4       16.75       15.19      1.38 o 
   7   2   4       36.21       32.84      1.75 o 
  -9   3   4        7.82        6.25      1.86 o 
  -8   3   4       21.17       18.60      1.50 o 
  -7   3   4       20.37       18.30      1.35 o 
  -6   3   4       44.70       40.16      1.64 o 
  -5   3   4        7.46        6.68      1.27 o 
  -4   3   4      341.56      382.69      6.45 o 
  -3   3   4      101.49      109.36      1.90 o 
  -2   3   4       36.17       37.39      1.56 o 
  -1   3   4      164.57      192.93      3.01 o 
   0   3   4       92.20      111.79      1.93 o 
   1   3   4      556.25      655.99     12.72 o 
   2   3   4      169.10      179.54      2.93 o 
   3   3   4      114.52      120.54      3.66 o 
   4   3   4       66.37       66.84      2.13 o 
   5   3   4        0.02       -0.24      0.49 o 
   6   3   4        0.32        0.18      0.63 o 
  -9   4   4       60.01       79.24      3.04 o 
  -8   4   4        0.74        0.66      0.80 o 
  -7   4   4       10.35        9.14      1.02 o 
  -6   4   4        2.64        1.40      0.55 o 
  -5   4   4      110.50       94.68      2.52 o 
  -4   4   4      103.57      114.07      2.04 o 
  -3   4   4      534.73      542.56      7.77 o 
  -2   4   4      165.95      163.88      2.69 o 
  -1   4   4      203.27      183.37      4.48 o 
   0   4   4       38.15       50.77      1.14 o 
   1   4   4      272.95      286.03      4.37 o 
   2   4   4      256.88      265.35      5.37 o 
   3   4   4      385.11      397.84      7.76 o 
   4   4   4       25.55       23.93      1.28 o 
   5   4   4        0.41        0.24      0.56 o 
   6   4   4       26.12       28.81      1.63 o 
  -8   5   4       37.36       45.06      2.10 o 
  -7   5   4       15.28       13.50      1.17 o 
  -6   5   4      231.21      201.95      4.59 o 
  -4   5   4        0.02       -0.03      0.34 o 
  -3   5   4      231.55      249.12      4.92 o 
  -2   5   4        9.73        8.03      0.61 o 
  -1   5   4      373.92      393.38      7.16 o 
   0   5   4      183.94      173.88      2.93 o 
   1   5   4      107.85      113.77      2.10 o 
   2   5   4        1.25        0.88      0.43 o 
   3   5   4      141.20      149.94      3.72 o 
   4   5   4      328.66      364.71      7.58 o 
   5   5   4        2.03        1.68      0.73 o 
  -8   6   4        0.82       -0.29      0.76 o 
  -7   6   4       81.73       81.19      2.72 o 
  -6   6   4      174.81      173.93      4.18 o 
  -5   6   4       22.78       16.54      1.10 o 
  -4   6   4       41.92       38.24      1.47 o 
  -3   6   4       76.84       71.99      1.54 o 
  -2   6   4       67.39       58.37      1.36 o 
  -1   6   4       33.52       27.02      0.87 o 
   0   6   4       13.86       11.45      0.93 o 
   1   6   4       69.39       68.65      2.09 o 
   2   6   4        0.09        0.18      0.42 o 
   3   6   4      176.02      189.55      4.55 o 
   4   6   4        2.29        1.95      0.73 o 
   5   6   4        0.02       -0.57      0.66 o 
  -8   7   4        4.02        3.89      1.02 o 
  -7   7   4       27.66       26.28      1.53 o 
  -6   7   4       22.44       26.01      1.44 o 
  -5   7   4      151.83      142.84      4.20 o 
  -4   7   4        4.53        3.47      0.62 o 
  -3   7   4      413.26      419.59      7.94 o 
  -2   7   4        6.28        4.93      0.52 o 
  -1   7   4      217.63      212.44      4.47 o 
   0   7   4       36.12       35.08      1.42 o 
   1   7   4       63.64       59.10      3.51 o 
   2   7   4        0.28       -0.01      0.50 o 
   3   7   4        9.32        6.90      0.93 o 
   4   7   4       24.21       23.76      1.66 o 
  -8   8   4      275.35      297.04      6.89 o 
  -7   8   4       44.12       41.84      2.00 o 
  -6   8   4      567.11      610.10     11.61 o 
  -5   8   4       17.79       14.53      2.02 o 
  -4   8   4     1349.33     1531.95     26.11 o 
  -3   8   4        1.89        1.11      0.53 o 
  -2   8   4       90.69       93.43      2.06 o 
  -1   8   4        1.81        1.90      0.40 o 
   0   8   4       27.16       26.47      1.31 o 
   1   8   4        3.37        2.30      0.63 o 
   2   8   4      139.76      164.42      4.24 o 
   3   8   4        1.26        1.27      0.73 o 
  -7   9   4        1.61        1.49      0.85 o 
  -6   9   4      102.80       95.96      3.05 o 
  -5   9   4       51.47       44.89      1.90 o 
  -4   9   4       90.36       87.96      2.69 o 
  -3   9   4       27.26       25.90      1.35 o 
  -2   9   4       14.02        8.95      0.88 o 
  -1   9   4        1.19        0.58      0.54 o 
   0   9   4      104.29      114.52      3.24 o 
   1   9   4        1.53        1.09      0.71 o 
   2   9   4      266.56      326.41      7.24 o 
  -6  10   4        9.71        8.60      1.17 o 
  -5  10   4       13.68       11.23      1.15 o 
  -4  10   4        1.97        1.47      0.66 o 
  -3  10   4       16.35       19.13      1.68 o 
  -2  10   4        0.99        0.28      0.88 o 
  -1  10   4       19.56       16.42      1.81 o 
   0  10   4        6.29        4.61      0.83 o 
   1  10   4      160.45      190.63     11.72 o 
  -5  11   4        1.80        0.65      0.77 o 
  -4  11   4      155.66      197.16      5.92 o 
  -3  11   4        7.85        4.92      1.25 o 
  -2  11   4      125.13      154.02      5.95 o 
  -1  11   4       38.17       40.53      2.81 o 
  -1 -12   5       27.87       28.14      1.81 o 
   0 -12   5        2.15        2.16      1.14 o 
   1 -12   5        0.19        0.09      0.93 o 
   2 -12   5       25.37       28.89      2.16 o 
   3 -12   5       25.34       24.15      1.45 o 
   4 -12   5       10.47        6.75      0.97 o 
  -2 -11   5       31.64       35.58      1.84 o 
  -1 -11   5        5.79        5.11      0.92 o 
   0 -11   5        2.40        1.88      0.69 o 
   1 -11   5        7.14        5.25      1.09 o 
   2 -11   5        5.37        3.51      1.10 o 
   3 -11   5        0.50       -0.34      0.56 o 
   4 -11   5       21.84       20.50      1.67 o 
   5 -11   5       90.87       99.68      3.60 o 
  -3 -10   5        8.22        6.57      1.02 o 
  -2 -10   5       42.19       41.52      3.24 o 
  -1 -10   5       37.96       29.49      1.50 o 
   0 -10   5       59.96       56.25      3.33 o 
   1 -10   5       13.39       21.76      1.17 o 
   2 -10   5       12.48        8.21      1.68 o 
   3 -10   5       13.83        6.38      1.53 o 
   4 -10   5       98.42       97.61      3.74 o 
   5 -10   5       34.72       31.30      1.58 o 
   6 -10   5      198.52      244.44      5.74 o 
  -4  -9   5       16.18       16.19      1.35 o 
  -3  -9   5       78.72       68.96      2.46 o 
  -2  -9   5       89.38       89.89      2.77 o 
   0  -9   5       12.96        7.09      0.78 o 
   1  -9   5      685.52      676.75      9.92 o 
   2  -9   5       26.31       16.55      0.99 o 
   3  -9   5       41.43       31.34      1.38 o 
   4  -9   5        0.07       -0.29      0.45 o 
   5  -9   5      160.26      175.45      4.27 o 
   6  -9   5        0.19        0.28      0.66 o 
   7  -9   5        8.83        7.26      1.12 o 
  -5  -8   5       17.51       17.25      2.28 o 
  -4  -8   5       31.79       30.06      1.60 o 
  -3  -8   5        0.64        0.06      0.51 o 
  -2  -8   5        6.13        4.03      0.68 o 
  -1  -8   5        4.13        2.97      0.56 o 
   0  -8   5      161.52      164.73      2.94 o 
   1  -8   5       18.98       20.77      0.80 o 
   2  -8   5      126.24      119.48      2.30 o 
   3  -8   5       36.60       33.31      1.83 o 
   4  -8   5      118.55      129.79      3.26 o 
   5  -8   5       26.93       26.52      1.37 o 
   6  -8   5       31.40       28.70      1.60 o 
   7  -8   5       50.06       51.96      4.08 o 
  -6  -7   5       11.03        9.59      2.02 o 
  -5  -7   5        2.66        0.98      0.64 o 
  -4  -7   5       11.19        9.75      1.75 o 
  -3  -7   5       83.13       89.24      2.63 o 
  -2  -7   5        4.49        3.29      0.79 o 
  -1  -7   5       35.90       37.70      1.46 o 
   0  -7   5      434.06      492.57      7.24 o 
   1  -7   5       16.40       14.93      0.62 o 
   2  -7   5      138.50      139.61      2.49 o 
   3  -7   5       23.56       19.36      0.97 o 
   4  -7   5     1237.21     1352.66     22.98 o 
   5  -7   5       23.41       19.59      1.24 o 
   6  -7   5      167.65      179.21      4.37 o 
   7  -7   5        0.04       -0.56      0.70 o 
  -6  -6   5        0.04       -0.08      0.61 o 
  -5  -6   5       68.60       67.14      2.35 o 
  -4  -6   5        1.84        1.39      0.92 o 
  -3  -6   5       14.57       14.70      1.00 o 
  -2  -6   5      156.12      167.02      2.82 o 
  -1  -6   5      354.73      368.57      6.00 o 
   0  -6   5       10.97       13.32      0.55 o 
   1  -6   5      103.61      103.22      1.92 o 
   2  -6   5       49.55       40.13      1.01 o 
   3  -6   5       17.99       15.50      0.62 o 
   4  -6   5      278.93      289.18      5.74 o 
   5  -6   5       43.56       41.99      1.65 o 
   6  -6   5      145.36      139.06      4.44 o 
   7  -6   5       12.17       12.48      1.88 o 
   8  -6   5       58.70       64.88      2.63 o 
  -7  -5   5        0.37       -0.37      0.70 o 
  -6  -5   5      114.75      129.54      3.64 o 
  -5  -5   5       85.32       83.85      3.01 o 
  -4  -5   5      193.04      203.83      6.00 o 
  -3  -5   5       46.15       42.02      2.48 o 
  -2  -5   5       27.42       25.25      0.73 o 
  -1  -5   5      794.24      820.94     11.45 o 
   0  -5   5       95.90       88.24      1.63 o 
   1  -5   5       70.05       76.26      1.60 o 
   2  -5   5      165.44      162.24      2.68 o 
   3  -5   5       57.23       43.57      1.06 o 
   4  -5   5       17.84       13.92      0.71 o 
   5  -5   5       12.61       14.70      1.45 o 
   6  -5   5        0.26       -0.42      0.54 o 
   7  -5   5        0.00       -0.85      0.63 o 
   8  -5   5       34.60       35.52      1.97 o 
  -7  -4   5       23.90       20.01      1.46 o 
  -6  -4   5       89.16       92.58      3.40 o 
  -5  -4   5      180.50      180.78      4.24 o 
  -4  -4   5       35.49       39.35      1.49 o 
  -3  -4   5      630.17      656.30     16.89 o 
  -2  -4   5     5117.46     5465.34     90.13 o 
  -1  -4   5     1845.08     2153.56     29.05 o 
   0  -4   5       57.32       59.61      1.17 o 
   1  -4   5      307.17      282.62      4.19 o 
   2  -4   5      172.23      173.24      2.77 o 
   3  -4   5      481.01      486.75      7.06 o 
   4  -4   5        6.19        4.28      0.44 o 
   5  -4   5      156.61      144.82      3.45 o 
   6  -4   5       59.46       56.64      3.19 o 
   7  -4   5       19.03       23.32      1.49 o 
   8  -4   5       15.49       16.64      1.49 o 
  -8  -3   5       45.57       50.67      4.53 o 
  -7  -3   5      181.49      191.01      4.70 o 
  -6  -3   5        0.00       -0.31      0.47 o 
  -5  -3   5      178.73      189.86      4.28 o 
  -4  -3   5      255.00      255.42      4.03 o 
  -3  -3   5      256.33      289.38      4.39 o 
  -2  -3   5        8.75        7.07      0.38 o 
  -1  -3   5     1423.77     1520.96     20.60 o 
   0  -3   5      535.02      506.52      7.09 o 
   1  -3   5      166.66      137.93      2.19 o 
   2  -3   5      593.78      666.72      9.31 o 
   3  -3   5      301.46      360.85      5.37 o 
   4  -3   5      101.87      100.77      1.99 o 
   5  -3   5      719.63      773.00     11.18 o 
   6  -3   5       95.54       86.54      2.60 o 
   7  -3   5       52.54       41.06      2.60 o 
   8  -3   5        1.43        1.07      1.30 o 
  -8  -2   5       34.13       35.62      2.67 o 
  -7  -2   5       91.82      105.42      3.51 o 
  -6  -2   5       19.09       16.27      1.51 o 
  -5  -2   5       16.54       15.24      1.07 o 
  -4  -2   5       31.74       29.12      0.89 o 
  -3  -2   5      184.14      191.16      3.87 o 
  -2  -2   5      129.93      164.08      2.58 o 
  -1  -2   5      196.84      179.05      2.70 o 
   0  -2   5      333.06      320.47      4.56 o 
   1  -2   5     2617.81     2732.63     36.65 o 
   2  -2   5       12.67       13.21      0.49 o 
   3  -2   5        0.18       -0.06      0.21 o 
   4  -2   5        6.75        8.20      0.57 o 
   5  -2   5      165.97      150.44      4.40 o 
   6  -2   5      188.09      186.69      3.46 o 
   7  -2   5       32.69       29.01      2.32 o 
  -8  -1   5      294.20      342.69     10.54 o 
  -7  -1   5      206.03      217.18      4.98 o 
  -6  -1   5       14.02       13.40      1.69 o 
  -5  -1   5       23.11       20.96      0.82 o 
  -4  -1   5      293.20      286.81      4.44 o 
  -3  -1   5      316.74      325.50      7.17 o 
  -2  -1   5      208.76      196.80      3.61 o 
  -1  -1   5      506.79      513.28      7.13 o 
   0  -1   5      111.26      108.34      3.90 o 
   1  -1   5      198.04      205.76      4.05 o 
   2  -1   5      182.44      205.51      3.21 o 
   3  -1   5       99.88       99.25      1.94 o 
   4  -1   5       22.33       25.77      0.89 o 
   5  -1   5        0.24       -0.22      0.33 o 
   6  -1   5      117.54      106.96      4.97 o 
   7  -1   5       17.39       22.02      2.11 o 
  -8   0   5      129.34      127.71      5.29 o 
  -7   0   5       96.89      101.07      4.34 o 
  -6   0   5        7.98        6.61      1.09 o 
  -5   0   5       43.44       40.22      1.14 o 
  -4   0   5      874.56      928.24     14.20 o 
  -3   0   5      129.56      117.30      2.23 o 
  -2   0   5        5.52        5.13      0.52 o 
  -1   0   5       25.34       29.95      0.94 o 
   0   0   5     1084.04     1081.96     14.73 o 
   1   0   5      201.54      193.43      3.78 o 
   2   0   5      109.92       91.99      2.15 o 
   3   0   5       81.04       69.81      1.47 o 
   4   0   5       45.93       39.87      2.10 o 
   5   0   5        3.21        1.21      0.38 o 
   6   0   5       10.40        6.51      1.76 o 
   7   0   5       72.47       79.56      3.81 o 
  -8   1   5      367.70      405.69     12.08 o 
  -7   1   5       24.35       22.74      1.99 o 
  -6   1   5       71.32       62.91      1.61 o 
  -5   1   5       56.65       54.06      1.35 o 
  -4   1   5      398.97      448.69      9.83 o 
  -3   1   5      385.49      431.78      6.22 o 
  -2   1   5        8.99        4.73      0.63 o 
  -1   1   5      667.72      696.59     17.97 o 
   0   1   5      543.19      528.32      7.60 o 
   1   1   5      100.30      111.02      1.88 o 
   2   1   5      308.62      312.23      4.68 o 
   3   1   5      177.43      181.10      3.03 o 
   4   1   5      172.67      169.47      4.33 o 
   5   1   5       89.92       91.10      3.38 o 
   6   1   5       21.98       18.54      2.69 o 
   7   1   5       13.16        7.90      1.14 o 
  -9   2   5        0.01       -1.00      1.37 o 
  -8   2   5      306.10      297.30      6.56 o 
  -7   2   5       46.17       42.22      2.52 o 
  -6   2   5       33.69       40.77      1.67 o 
  -5   2   5       14.48       13.85      1.11 o 
  -4   2   5      259.78      259.35      4.03 o 
  -3   2   5      124.07      125.35      2.13 o 
  -2   2   5      276.68      332.03      4.85 o 
  -1   2   5      574.60      696.01      9.67 o 
   0   2   5     2361.22     2442.35     32.85 o 
   1   2   5      548.34      572.68      8.12 o 
   2   2   5      166.49      194.27      3.14 o 
   3   2   5        7.29        5.29      0.42 o 
   4   2   5      145.63      137.90      3.35 o 
   5   2   5        0.39        0.58      0.53 o 
   6   2   5       29.12       24.51      1.53 o 
  -9   3   5        7.32        8.17      2.09 o 
  -8   3   5       52.22       47.63      2.14 o 
  -7   3   5        0.18        0.42      0.61 o 
  -6   3   5       55.78       58.28      2.01 o 
  -5   3   5      368.34      379.85      7.22 o 
  -4   3   5      261.30      259.38      4.04 o 
  -3   3   5     2192.32     2459.49     36.47 o 
  -2   3   5      782.18      876.40     12.14 o 
  -1   3   5     1066.04     1294.61     17.71 o 
   0   3   5      753.84      843.92     11.74 o 
   1   3   5      181.78      229.56      3.60 o 
   2   3   5       81.85       67.89      1.65 o 
   3   3   5      457.49      469.67      8.85 o 
   4   3   5      377.78      395.91      9.79 o 
   5   3   5       37.71       33.50      3.17 o 
   6   3   5        1.71        0.93      0.68 o 
  -8   4   5       11.68        9.91      1.20 o 
  -7   4   5        0.90        0.39      0.62 o 
  -6   4   5       93.80       83.76      2.89 o 
  -5   4   5      333.01      332.25      6.51 o 
  -4   4   5       38.78       33.39      0.90 o 
  -3   4   5      229.63      196.09      3.80 o 
  -2   4   5       88.01       82.75      3.09 o 
  -1   4   5      473.73      554.24      9.83 o 
   0   4   5       76.54       85.66      1.67 o 
   1   4   5       25.61       27.78      1.17 o 
   2   4   5       10.81       11.24      0.86 o 
   3   4   5       42.29       36.21      1.50 o 
   4   4   5        6.45        4.44      0.86 o 
   5   4   5      181.06      203.66      9.70 o 
   6   4   5        0.56        1.33      0.75 o 
  -8   5   5       36.36       36.15      1.95 o 
  -7   5   5        0.25       -0.37      0.58 o 
  -6   5   5      341.09      309.42      6.41 o 
  -5   5   5       46.86       39.23      1.54 o 
  -4   5   5        1.31        0.37      0.38 o 
  -3   5   5        1.14        0.50      0.26 o 
  -2   5   5       14.94       11.99      0.70 o 
  -1   5   5       81.69       83.59      1.72 o 
   0   5   5       63.99       69.16      1.93 o 
   1   5   5        0.82        0.91      0.64 o 
   2   5   5       52.34       55.66      1.88 o 
   3   5   5        1.66        1.29      0.53 o 
   4   5   5      164.43      186.61      4.57 o 
   5   5   5        0.06        0.44      0.85 o 
  -8   6   5       12.19       10.28      1.31 o 
  -7   6   5        2.52        1.79      0.71 o 
  -6   6   5       34.77       32.30      1.56 o 
  -4   6   5      180.64      193.99      9.00 o 
  -3   6   5      833.98      870.09     12.34 o 
  -2   6   5     1052.04     1083.90     15.18 o 
  -1   6   5       64.48       62.69      1.57 o 
   0   6   5       45.18       37.87      1.47 o 
   1   6   5        6.74        4.96      0.66 o 
   2   6   5       20.11       18.63      1.97 o 
   3   6   5       16.01       10.75      1.21 o 
   4   6   5      101.55      122.07      3.57 o 
  -8   7   5        0.97        0.09      1.00 o 
  -7   7   5       43.06       39.18      1.85 o 
  -6   7   5      107.54      103.95      3.04 o 
  -5   7   5        4.00        0.80      0.56 o 
  -4   7   5      109.51      109.14      2.91 o 
  -3   7   5      177.61      180.96      4.05 o 
  -2   7   5      251.81      254.20      4.22 o 
  -1   7   5        3.56        2.57      0.41 o 
   0   7   5       35.29       32.50      1.40 o 
   1   7   5       41.50       32.41      1.48 o 
   2   7   5        2.29        0.96      0.56 o 
   3   7   5       65.84       68.17      2.50 o 
   4   7   5        2.03        2.41      2.02 o 
  -7   8   5       10.08        9.93      1.21 o 
  -6   8   5      405.02      458.73      9.20 o 
  -5   8   5        6.42        6.47      0.87 o 
  -4   8   5      216.52      219.39     10.04 o 
  -3   8   5      133.90      143.15      3.51 o 
  -2   8   5      424.46      449.07     11.41 o 
  -1   8   5       14.30       10.46      0.92 o 
   0   8   5       13.29        9.55      0.92 o 
   1   8   5       10.03        7.49      0.88 o 
   2   8   5        4.86        3.50      0.78 o 
   3   8   5        9.02        8.88      1.11 o 
  -7   9   5       41.99       42.82      2.11 o 
  -6   9   5      334.86      363.53      7.75 o 
  -5   9   5      141.28      162.16      4.17 o 
  -4   9   5       52.97       45.38      1.86 o 
  -3   9   5       31.54       29.63      1.73 o 
  -2   9   5        3.22        1.68      0.56 o 
  -1   9   5       24.67       23.36      1.31 o 
   0   9   5       90.15       95.70      3.94 o 
   1   9   5      117.19      136.99      5.60 o 
   2   9   5       12.30       13.57      1.33 o 
  -6  10   5        4.53        3.34      0.89 o 
  -5  10   5        5.09        6.05      1.18 o 
  -4  10   5        1.01       -0.07      0.62 o 
  -3  10   5        6.07        4.11      0.81 o 
  -2  10   5      132.06      152.11      5.69 o 
  -1  10   5       73.00       72.02      3.62 o 
   0  10   5       27.33       31.91      2.76 o 
  -4  11   5       46.78       50.43      2.17 o 
  -3  11   5        8.11        7.20      1.46 o 
  -2  11   5        1.47        1.25      1.16 o 
  -1 -12   6        0.23       -0.30      0.91 o 
   0 -12   6        8.81       10.38      1.16 o 
   1 -12   6       16.82       15.12      1.83 o 
   2 -12   6        1.16        1.79      0.98 o 
   3 -12   6        0.30       -0.75      0.60 o 
   4 -12   6        0.10       -0.25      0.89 o 
  -2 -11   6        2.95        3.86      0.91 o 
  -1 -11   6       20.99       17.70      1.36 o 
   0 -11   6        6.36        6.31      0.98 o 
   1 -11   6        0.96        1.23      0.86 o 
   2 -11   6       10.93        8.08      0.89 o 
   3 -11   6       75.95       66.84      2.26 o 
   4 -11   6       19.16       16.32      1.28 o 
   5 -11   6       37.17       39.51      1.88 o 
  -3 -10   6        7.24        5.00      0.88 o 
  -2 -10   6        0.46        0.30      0.60 o 
  -1 -10   6       41.67       35.21      1.65 o 
   0 -10   6       37.06       35.62      1.81 o 
   1 -10   6       68.53       63.21      1.65 o 
   2 -10   6       23.76       22.11      3.22 o 
   3 -10   6       24.34       18.69      1.18 o 
   4 -10   6        2.33        0.93      0.56 o 
   5 -10   6        1.07        0.79      0.66 o 
   6 -10   6       42.61       43.31      2.00 o 
  -4  -9   6       11.53        8.64      1.04 o 
  -3  -9   6       18.09       14.35      1.22 o 
  -2  -9   6       55.97       52.76      2.02 o 
  -1  -9   6      283.76      279.08      5.96 o 
   0  -9   6      178.80      171.54      3.99 o 
   1  -9   6      208.49      178.43      3.23 o 
   2  -9   6      236.85      226.88      3.88 o 
   3  -9   6      259.50      260.24      5.43 o 
   4  -9   6       10.12        9.79      0.94 o 
   5  -9   6       15.35       13.56      1.18 o 
   6  -9   6       83.55       85.74      2.83 o 
   7  -9   6       82.87       92.43      3.62 o 
  -5  -8   6       14.59       13.57      1.26 o 
  -4  -8   6        2.97        1.96      0.65 o 
  -3  -8   6        0.01        0.04      0.50 o 
  -2  -8   6        2.94        1.48      0.52 o 
  -1  -8   6      194.39      180.51      4.12 o 
   0  -8   6       21.67       23.46      0.86 o 
   1  -8   6       12.05        7.80      0.80 o 
   2  -8   6        0.22        0.46      0.29 o 
   3  -8   6      102.18      104.58      5.18 o 
   4  -8   6       70.99       63.12      2.06 o 
   5  -8   6       37.50       33.87      1.57 o 
   6  -8   6      303.60      332.29      7.02 o 
   7  -8   6        1.38       -1.03      0.72 o 
  -6  -7   6       17.97       15.21      1.41 o 
  -5  -7   6       26.75       25.40      1.54 o 
  -4  -7   6        1.01        0.87      0.54 o 
  -3  -7   6       13.24       10.82      0.93 o 
  -2  -7   6       18.99       21.80      4.62 o 
  -1  -7   6       15.00       14.49      0.65 o 
   0  -7   6        0.89        0.58      0.26 o 
   1  -7   6       89.55       74.93      1.60 o 
   2  -7   6       19.76       16.99      0.68 o 
   3  -7   6       44.61       43.66      1.16 o 
   4  -7   6     2531.88     2829.03     46.66 o 
   5  -7   6       43.91       41.05      1.68 o 
   6  -7   6      401.88      437.64      8.69 o 
   7  -7   6       14.56       15.82      1.44 o 
  -6  -6   6       12.12        8.36      1.05 o 
  -5  -6   6        0.78        0.40      0.73 o 
  -4  -6   6       80.91       83.77      2.53 o 
  -3  -6   6      202.59      212.15      4.65 o 
  -2  -6   6        7.82        6.93      0.46 o 
  -1  -6   6      243.39      249.98      5.61 o 
   0  -6   6      263.57      281.47      4.36 o 
   1  -6   6       16.51       14.14      0.58 o 
   2  -6   6       13.49       14.67      0.60 o 
   3  -6   6       38.60       33.98      0.97 o 
   4  -6   6       13.12        9.00      1.16 o 
   5  -6   6       75.55       73.73      2.29 o 
   6  -6   6       33.39       33.21      1.62 o 
   7  -6   6       90.55      101.94      3.21 o 
  -7  -5   6       27.76       28.42      1.67 o 
  -6  -5   6       44.67       43.40      1.90 o 
  -5  -5   6        9.67        6.87      1.81 o 
  -4  -5   6      139.92      138.99      3.42 o 
  -3  -5   6        5.25        5.89      0.44 o 
  -2  -5   6        0.05        0.48      0.31 o 
  -1  -5   6       34.54       29.42      0.88 o 
   0  -5   6      174.24      168.18      2.74 o 
   1  -5   6      282.33      314.78      4.72 o 
   2  -5   6       18.89       21.88      0.69 o 
   3  -5   6       69.62       65.24      1.42 o 
   4  -5   6       22.21       13.88      0.79 o 
   5  -5   6       18.70       16.53      1.13 o 
   6  -5   6       64.90       64.00      2.26 o 
   7  -5   6       18.82       16.89      1.39 o 
  -7  -4   6        9.15        7.28      1.53 o 
  -6  -4   6       48.62       44.68      2.44 o 
  -5  -4   6       75.24       72.46      2.27 o 
  -4  -4   6        7.26        5.99      0.91 o 
  -3  -4   6      134.41      159.50      2.72 o 
  -2  -4   6     3594.81     3823.20     51.25 o 
  -1  -4   6       11.32        8.80      0.43 o 
   0  -4   6      179.51      192.05      3.00 o 
   1  -4   6      227.38      241.89      3.68 o 
   2  -4   6        8.10        6.89      0.41 o 
   3  -4   6        0.15       -0.01      0.23 o 
   4  -4   6        2.21        1.59      0.36 o 
   5  -4   6       48.57       49.28      1.77 o 
   6  -4   6        3.81        3.40      0.76 o 
   7  -4   6       20.45       20.11      1.47 o 
  -8  -3   6       96.18      105.27      4.74 o 
  -7  -3   6      137.62      137.64      3.75 o 
  -6  -3   6        6.57        4.71      0.74 o 
  -5  -3   6       34.47       33.73      1.44 o 
  -4  -3   6        0.55       -0.23      0.28 o 
  -3  -3   6       46.38       41.19      1.08 o 
  -2  -3   6        0.53        0.19      0.18 o 
  -1  -3   6        0.46        0.50      0.17 o 
   0  -3   6       53.47       42.41      0.89 o 
   1  -3   6     2642.44     3014.67     40.44 o 
   2  -3   6     1241.16     1357.47     18.53 o 
   3  -3   6      834.88      923.26     12.89 o 
   4  -3   6      213.39      195.59      3.35 o 
   5  -3   6       89.47       92.83      2.05 o 
   6  -3   6       29.76       25.01      2.46 o 
   7  -3   6       15.78       13.88      1.31 o 
  -8  -2   6       26.70       30.03      2.58 o 
  -7  -2   6        9.92        8.10      2.28 o 
  -6  -2   6       42.20       39.27      2.15 o 
  -5  -2   6      102.17       96.37      1.99 o 
  -4  -2   6      109.78      107.11      2.04 o 
  -3  -2   6       10.85       12.71      0.64 o 
  -2  -2   6        0.00       -0.01      0.17 o 
  -1  -2   6     2301.79     2461.54     33.05 o 
   0  -2   6      398.17      392.49      7.29 o 
   1  -2   6      272.50      291.99      4.27 o 
   2  -2   6       25.59       24.89      0.73 o 
   3  -2   6     1198.22     1334.94     18.38 o 
   4  -2   6      169.63      153.55      2.79 o 
   6  -2   6        1.40        0.06      0.47 o 
   7  -2   6        6.58        5.23      1.35 o 
  -8  -1   6      259.04      306.64      9.64 o 
  -7  -1   6        1.68        0.27      0.77 o 
  -6  -1   6       94.70       99.15      2.13 o 
  -5  -1   6        5.03        3.68      0.45 o 
  -4  -1   6       38.34       31.28      1.01 o 
  -3  -1   6       15.34       10.87      0.50 o 
  -2  -1   6      116.13      123.52      2.04 o 
  -1  -1   6      563.78      636.46      8.81 o 
   0  -1   6      255.57      280.81      5.16 o 
   1  -1   6      151.81      155.83      2.45 o 
   2  -1   6      456.24      447.78      6.48 o 
   3  -1   6       40.29       37.09      1.01 o 
   4  -1   6      219.43      225.25      3.77 o 
   5  -1   6      138.99      120.19      2.42 o 
   6  -1   6        3.27        3.37      0.70 o 
   7  -1   6        0.52        1.88      1.07 o 
  -8   0   6       51.52       57.11      3.34 o 
  -7   0   6        0.00       -0.51      0.54 o 
  -6   0   6        0.20       -0.28      0.35 o 
  -5   0   6       19.23       17.98      1.05 o 
  -4   0   6     1126.54     1182.16     24.30 o 
  -3   0   6      164.21      142.24      2.40 o 
  -2   0   6      192.08      189.05      2.93 o 
  -1   0   6       60.42       57.44      1.04 o 
   0   0   6      298.51      232.20      3.61 o 
   1   0   6      469.61      498.84      9.61 o 
   2   0   6       39.53       37.20      0.93 o 
   3   0   6       31.08       28.90      0.89 o 
   4   0   6        6.04        4.42      0.47 o 
   5   0   6       24.93       21.29      0.89 o 
   6   0   6       35.80       31.19      1.52 o 
   7   0   6        0.87        1.05      1.02 o 
  -8   1   6        0.80       -0.23      1.23 o 
  -7   1   6      162.64      160.61      3.99 o 
  -6   1   6       86.38       81.95      1.96 o 
  -5   1   6        7.29        8.08      1.07 o 
  -4   1   6      108.06      113.52      2.10 o 
  -3   1   6      224.95      241.99      3.73 o 
  -2   1   6       23.19       22.68      0.69 o 
  -1   1   6      291.45      313.35      4.56 o 
   0   1   6      358.17      357.52      5.16 o 
   1   1   6       12.39        9.21      0.95 o 
   2   1   6        0.67        0.52      0.23 o 
   3   1   6       47.45       39.85      1.06 o 
   4   1   6      202.13      196.03      3.39 o 
   5   1   6        3.24        3.10      0.66 o 
   6   1   6       11.55        8.81      1.00 o 
   7   1   6        0.21        0.27      1.41 o 
  -8   2   6       92.48       88.71      2.95 o 
  -7   2   6        0.77       -0.12      0.55 o 
  -6   2   6       29.08       26.59      1.35 o 
  -5   2   6       90.09      100.63      2.00 o 
  -4   2   6       34.92       36.38      1.40 o 
  -3   2   6      132.31      134.40      2.30 o 
  -2   2   6      427.78      489.67      7.00 o 
  -1   2   6      353.06      409.34      5.93 o 
   0   2   6      953.47     1118.98     15.37 o 
   1   2   6      706.55      746.21     10.48 o 
   2   2   6       82.39       68.16      1.61 o 
   3   2   6      117.36      105.54      2.07 o 
   4   2   6       46.06       43.10      1.63 o 
   5   2   6       31.89       33.91      2.39 o 
   6   2   6        1.10        0.64      0.62 o 
  -8   3   6       14.77       13.71      1.36 o 
  -7   3   6       35.68       25.03      1.48 o 
  -6   3   6       67.33       70.43      2.25 o 
  -5   3   6      177.12      191.79      3.26 o 
  -4   3   6      387.87      449.83      9.28 o 
  -3   3   6      914.01      983.76     13.67 o 
  -2   3   6      655.04      728.90     10.25 o 
  -1   3   6      112.48      141.78      2.42 o 
   0   3   6      302.74      325.61      4.88 o 
   1   3   6        2.51        1.27      0.28 o 
   2   3   6       27.62       22.59      0.84 o 
   3   3   6     1644.64     1780.74     30.39 o 
   4   3   6       61.27       55.25      2.02 o 
   5   3   6        6.00        5.36      0.85 o 
   6   3   6        3.52        3.08      0.84 o 
  -8   4   6       58.98       55.31      2.29 o 
  -7   4   6       84.51       75.54      2.55 o 
  -6   4   6       73.20       71.50      2.31 o 
  -5   4   6       29.01       29.26      1.31 o 
  -4   4   6        1.45        0.36      0.25 o 
  -3   4   6      333.16      351.75      5.33 o 
  -2   4   6        2.59        3.83      0.48 o 
  -1   4   6        0.25        0.14      0.22 o 
   0   4   6      575.91      581.17      8.38 o 
   1   4   6       75.40       53.91      1.29 o 
   2   4   6      145.94      148.56      5.63 o 
   3   4   6      146.06      130.76      4.90 o 
   4   4   6        0.30        0.24      0.50 o 
   5   4   6        5.34        2.55      0.78 o 
  -8   5   6        0.11       -0.77      0.74 o 
  -7   5   6       96.47       80.46      2.68 o 
  -6   5   6       84.65       68.18      2.28 o 
  -5   5   6       86.17       80.96      2.38 o 
  -4   5   6      159.11      144.52      3.37 o 
  -3   5   6       18.65       16.96      0.69 o 
  -2   5   6       40.07       37.07      1.38 o 
  -1   5   6      109.95      120.77      2.29 o 
   0   5   6      122.08      110.18      2.14 o 
   1   5   6        0.50        1.57      0.66 o 
   2   5   6       37.98       34.74      3.50 o 
   3   5   6       25.69       19.41      2.87 o 
   4   5   6      197.32      212.22      5.86 o 
   5   5   6       99.59       94.18      3.13 o 
  -8   6   6        3.14        1.33      0.83 o 
  -7   6   6       14.45        9.83      1.13 o 
  -6   6   6        0.67        0.81      0.57 o 
  -5   6   6       48.54       54.18      2.40 o 
  -4   6   6        8.10        7.21      0.76 o 
  -3   6   6     2093.50     2230.88     30.46 o 
  -2   6   6      271.85      271.23      5.39 o 
  -1   6   6      237.15      225.63      3.79 o 
   0   6   6       45.85       47.01      1.26 o 
   1   6   6       20.59       19.47      1.11 o 
   2   6   6        0.51       -0.31      0.45 o 
   3   6   6        0.86        0.82      0.58 o 
   4   6   6       16.07       17.40      1.41 o 
  -8   7   6        2.61        0.46      0.86 o 
  -7   7   6       54.69       57.12      6.43 o 
  -6   7   6      142.50      140.03      9.15 o 
  -5   7   6       11.59        8.74      0.93 o 
  -4   7   6        2.51        1.19      0.55 o 
  -3   7   6      193.77      204.93      4.48 o 
  -2   7   6       88.19       80.74      1.84 o 
  -1   7   6       10.31        7.85      0.65 o 
   0   7   6       13.45       14.73      2.67 o 
   1   7   6      131.86      123.43      3.32 o 
   2   7   6        7.35        3.51      0.75 o 
   3   7   6        0.58        0.29      0.66 o 
  -7   8   6       26.62       21.77      1.63 o 
  -6   8   6      222.74      239.53      6.83 o 
  -5   8   6        0.10       -0.33      0.54 o 
  -4   8   6        7.79        7.30      1.50 o 
  -3   8   6       42.92       40.75      1.64 o 
  -2   8   6      283.82      301.23      5.00 o 
  -1   8   6       34.33       31.81      1.44 o 
   0   8   6       14.54       13.81      1.12 o 
   1   8   6       58.80       48.58      2.16 o 
   2   8   6       16.29       11.31      1.20 o 
  -7   9   6        1.34        1.08      0.87 o 
  -6   9   6      127.64      138.65      3.91 o 
  -5   9   6       48.87       50.61      2.05 o 
  -4   9   6       14.73       13.10      1.15 o 
  -3   9   6       95.04      105.00      2.99 o 
  -2   9   6      130.08      146.52      5.34 o 
  -1   9   6       23.09       22.23      1.35 o 
   0   9   6      216.30      268.40      8.62 o 
   1   9   6        0.15       -0.45      0.89 o 
  -5  10   6      160.51      201.53      5.00 o 
  -4  10   6      154.45      181.22      4.56 o 
  -3  10   6       39.55       37.34      2.48 o 
  -2  10   6      126.06      151.26      5.69 o 
  -1  10   6       88.27      106.87      4.62 o 
   0  10   6       25.97       30.19      2.75 o 
  -1 -12   7        7.58        5.92      1.06 o 
   0 -12   7       30.24       33.77      1.75 o 
   1 -12   7        6.41        5.20      1.30 o 
   2 -12   7       16.58       15.91      1.74 o 
   3 -12   7        2.40        0.80      0.75 o 
   4 -12   7       26.38       22.35      1.54 o 
  -2 -11   7       28.86       30.38      1.70 o 
  -1 -11   7        2.70        3.08      0.80 o 
   0 -11   7       25.44       24.72      1.46 o 
   1 -11   7       18.16       13.19      1.58 o 
   2 -11   7        3.04        1.83      0.63 o 
   3 -11   7       25.91       24.18      1.40 o 
   4 -11   7       17.98       17.85      1.57 o 
   5 -11   7        2.73        2.06      0.79 o 
  -3 -10   7        0.97        0.13      0.65 o 
  -2 -10   7        6.30        6.81      0.94 o 
  -1 -10   7        8.38        7.51      0.94 o 
   0 -10   7       27.60       24.37      1.29 o 
   1 -10   7        0.22       -0.05      0.38 o 
   2 -10   7        1.01        0.76      0.50 o 
   3 -10   7        5.16        3.64      0.69 o 
   4 -10   7       16.63       15.82      1.20 o 
   5 -10   7       56.66       57.70      3.65 o 
   6 -10   7        0.31       -0.35      0.91 o 
  -4  -9   7        7.08        6.54      0.99 o 
  -3  -9   7       81.43       73.72      2.55 o 
  -2  -9   7       31.44       31.19      1.54 o 
  -1  -9   7        1.93        4.23      0.71 o 
   0  -9   7        7.89        7.95      0.62 o 
   1  -9   7       11.27       11.39      0.71 o 
   2  -9   7        8.12        5.94      0.55 o 
   3  -9   7      464.66      505.20      9.45 o 
   4  -9   7        8.60        6.94      0.84 o 
   5  -9   7       33.98       33.80      1.63 o 
   6  -9   7       47.20       50.73      2.13 o 
  -5  -8   7        1.68        0.64      0.70 o 
  -4  -8   7       22.23       20.19      1.40 o 
  -3  -8   7      236.73      246.82      5.63 o 
  -2  -8   7       56.01       47.28      1.79 o 
  -1  -8   7      128.66      110.14      2.87 o 
   0  -8   7      299.20      295.44      4.74 o 
   1  -8   7        0.28        0.39      0.31 o 
   2  -8   7       40.37       38.86      1.13 o 
   3  -8   7      586.87      638.72     13.60 o 
   4  -8   7      327.18      360.30      7.12 o 
   5  -8   7      624.50      690.98     12.67 o 
   6  -8   7      212.82      229.50      5.35 o 
   7  -8   7      172.78      202.04      5.11 o 
  -6  -7   7       13.17       11.01      1.27 o 
  -5  -7   7        0.42       -0.59      0.56 o 
  -4  -7   7        7.99        6.93      0.87 o 
  -3  -7   7        6.68        4.81      0.70 o 
  -2  -7   7      245.80      268.74      8.40 o 
  -1  -7   7       10.41       11.20      0.60 o 
   0  -7   7       28.69       25.82      0.86 o 
   1  -7   7        2.05        1.20      0.48 o 
   2  -7   7      376.79      395.62      6.01 o 
   3  -7   7        6.69        5.89      0.53 o 
   4  -7   7      211.87      224.05      4.80 o 
   5  -7   7       20.10       18.43      1.24 o 
   6  -7   7      476.21      528.07     10.20 o 
   7  -7   7       66.12       74.58      3.79 o 
  -6  -6   7        5.21        4.20      1.27 o 
  -5  -6   7        5.61        5.14      0.84 o 
  -4  -6   7       26.02       22.42      1.23 o 
  -3  -6   7      607.12      654.22     26.01 o 
  -2  -6   7      226.51      251.64      4.05 o 
  -1  -6   7       22.24       17.56      0.67 o 
   0  -6   7      249.85      251.19      3.96 o 
   1  -6   7       30.93       30.89      1.12 o 
   2  -6   7       11.54       12.35      0.68 o 
   3  -6   7        5.22        5.04      0.46 o 
   4  -6   7       41.10       40.02      1.87 o 
   5  -6   7       12.07       10.80      1.05 o 
   6  -6   7       35.44       37.75      1.76 o 
   7  -6   7      117.71      141.01      3.95 o 
  -7  -5   7       14.89       10.27      1.14 o 
  -6  -5   7        1.22        0.28      0.56 o 
  -5  -5   7       32.59       31.04      1.48 o 
  -4  -5   7       28.57       25.01      1.21 o 
  -3  -5   7       62.22       63.74      1.43 o 
  -2  -5   7      218.23      222.48      3.58 o 
  -1  -5   7      752.29      801.47     11.25 o 
   0  -5   7      110.41       86.36      1.65 o 
   1  -5   7      523.56      541.23      7.81 o 
   2  -5   7      421.18      418.40      9.93 o 
   3  -5   7       34.76       35.37      1.00 o 
   4  -5   7       79.60       69.51      1.61 o 
   5  -5   7        3.24        1.28      0.60 o 
   6  -5   7        0.09       -0.41      0.60 o 
   7  -5   7       29.98       25.68      1.73 o 
  -7  -4   7      133.99      151.64      4.09 o 
  -6  -4   7        4.13        4.47      1.05 o 
  -5  -4   7        0.69        0.47      0.48 o 
  -4  -4   7       11.55        9.01      0.73 o 
  -3  -4   7      216.14      230.08      3.70 o 
  -2  -4   7      215.08      228.56      3.61 o 
  -1  -4   7     1239.60     1304.97     17.84 o 
   0  -4   7      292.28      290.54      4.35 o 
   1  -4   7       35.60       29.44      0.77 o 
   2  -4   7        5.99        5.66      0.50 o 
   3  -4   7       88.45       83.14      1.71 o 
   4  -4   7       24.48       24.45      0.90 o 
   5  -4   7       10.95        8.75      0.89 o 
   6  -4   7      129.73      130.55      3.48 o 
   7  -4   7        0.79        0.36      1.13 o 
  -8  -3   7       44.83       46.66      2.57 o 
  -7  -3   7       18.50       14.79      1.72 o 
  -6  -3   7       20.78       19.75      1.26 o 
  -5  -3   7      173.94      178.71      3.16 o 
  -4  -3   7        0.42        0.03      0.28 o 
  -3  -3   7      115.64      124.92      2.23 o 
  -2  -3   7      100.60       94.22      1.73 o 
  -1  -3   7      333.24      365.53      5.32 o 
   0  -3   7      426.69      446.09      7.98 o 
   1  -3   7      159.55      149.57      2.42 o 
   2  -3   7      314.18      331.49      4.96 o 
   3  -3   7       67.20       67.19      1.48 o 
   4  -3   7       52.19       44.37      1.25 o 
   5  -3   7       72.58       68.55      2.52 o 
   6  -3   7        0.25        0.69      0.85 o 
   7  -3   7       11.87        8.99      1.05 o 
  -8  -2   7      115.17      123.74      5.13 o 
  -7  -2   7      208.95      228.59      5.24 o 
  -6  -2   7        6.75        4.62      0.70 o 
  -5  -2   7      411.01      445.37      7.63 o 
  -4  -2   7      172.03      164.03      4.38 o 
  -3  -2   7       18.83       19.29      0.67 o 
  -2  -2   7       26.52       29.24      0.92 o 
  -1  -2   7      727.21      792.91     10.96 o 
   0  -2   7       36.36       41.85      1.21 o 
   1  -2   7     1349.49     1560.99     21.18 o 
   2  -2   7       21.47       25.22      1.24 o 
   3  -2   7      207.20      224.60      3.67 o 
   4  -2   7        0.02        0.20      0.31 o 
   5  -2   7      129.78      112.72      2.81 o 
   6  -2   7       71.53       72.72      2.63 o 
   7  -2   7        0.72        1.88      1.11 o 
  -8  -1   7       56.89       57.90      3.30 o 
  -7  -1   7      112.86      122.54      3.30 o 
  -6  -1   7       24.62       21.33      0.93 o 
  -5  -1   7      169.75      185.48      7.59 o 
  -4  -1   7       58.46       61.01      1.41 o 
  -3  -1   7      242.55      220.10      3.49 o 
  -2  -1   7      219.56      243.58      3.79 o 
  -1  -1   7      383.63      416.14      7.46 o 
   0  -1   7       75.24       74.03      3.25 o 
   1  -1   7      378.65      424.37      6.10 o 
   2  -1   7      424.04      464.87      7.19 o 
   3  -1   7        5.48        5.83      0.48 o 
   4  -1   7      228.44      236.30      3.96 o 
   5  -1   7      237.96      224.45      9.34 o 
   6  -1   7      278.59      309.59      6.52 o 
   7  -1   7      239.23      282.45      8.85 o 
  -8   0   7        0.15        0.77      0.95 o 
  -7   0   7        0.07        0.49      0.59 o 
  -6   0   7       31.07       26.80      1.03 o 
  -5   0   7      136.14      135.39      2.57 o 
  -4   0   7       22.66       20.38      1.24 o 
  -3   0   7      221.99      221.08      3.50 o 
  -1   0   7     2517.83     2678.57     43.16 o 
   0   0   7        0.69        1.35      0.20 o 
   1   0   7       44.24       45.56      0.99 o 
   2   0   7       90.94       78.27      1.57 o 
   3   0   7       54.17       41.65      1.49 o 
   4   0   7      290.21      292.90      4.73 o 
   5   0   7      192.87      196.12      4.46 o 
   6   0   7      248.14      266.24      5.87 o 
   7   0   7       11.30        7.11      1.46 o 
  -8   1   7       18.52       16.70      2.18 o 
  -7   1   7        7.44        6.85      0.93 o 
  -6   1   7        1.10        0.80      0.37 o 
  -5   1   7       58.61       57.58      3.15 o 
  -4   1   7      259.22      272.98      4.43 o 
  -3   1   7        8.56        7.32      1.11 o 
  -2   1   7      495.94      532.49      7.57 o 
  -1   1   7      227.08      229.94      3.56 o 
   0   1   7       11.44       10.82      0.66 o 
   1   1   7       10.35        7.44      0.68 o 
   2   1   7       50.43       45.27      1.15 o 
   3   1   7       96.84       81.32      1.91 o 
   4   1   7        2.43        1.70      0.38 o 
   5   1   7       16.50       15.98      1.16 o 
   6   1   7        1.97        0.67      0.65 o 
  -8   2   7        4.74        4.25      0.94 o 
  -7   2   7        0.79        1.20      0.63 o 
  -6   2   7      117.22      109.86      2.96 o 
  -5   2   7       75.30       74.42      2.15 o 
  -4   2   7      476.55      511.05      7.48 o 
  -3   2   7        4.09        2.73      0.46 o 
  -2   2   7       88.02       83.99      1.73 o 
  -1   2   7       23.19       30.12      0.79 o 
   0   2   7       50.06       68.65      1.38 o 
   1   2   7       45.34       44.59      1.09 o 
   2   2   7      329.50      319.30      4.95 o 
   3   2   7       27.91       24.21      0.87 o 
   4   2   7      115.83      120.55      3.95 o 
   5   2   7       28.51       25.90      1.39 o 
   6   2   7       13.45       12.36      1.23 o 
  -8   3   7       62.85       59.97      4.44 o 
  -7   3   7       33.70       25.72      1.47 o 
  -6   3   7      570.83      583.78     10.79 o 
  -5   3   7       72.09       71.63      1.61 o 
  -4   3   7        0.09        0.21      0.55 o 
  -3   3   7        1.24        0.50      0.48 o 
  -2   3   7      491.60      466.57      6.82 o 
  -1   3   7      111.89      123.26      2.20 o 
   0   3   7      281.98      290.68      4.48 o 
   1   3   7       15.46       14.07      0.64 o 
   2   3   7       61.10       53.29      1.38 o 
   3   3   7      637.48      677.50     12.37 o 
   4   3   7       53.99       54.05      1.98 o 
   5   3   7        0.28        0.24      0.63 o 
  -8   4   7        0.10       -0.12      0.74 o 
  -7   4   7      340.67      350.50      7.31 o 
  -6   4   7        0.38        1.42      0.59 o 
  -5   4   7      121.14      123.85      3.32 o 
  -4   4   7        0.00        0.17      0.27 o 
  -2   4   7        1.35        1.21      0.36 o 
  -1   4   7       91.40       77.60      1.64 o 
   0   4   7       27.00       26.01      0.85 o 
   1   4   7        1.20        0.08      0.28 o 
   2   4   7      159.07      158.70      3.71 o 
   3   4   7      230.82      245.11      5.37 o 
   4   4   7        0.99        0.58      0.59 o 
   5   4   7       93.85       93.00      3.02 o 
  -8   5   7        6.57        6.93      1.11 o 
  -7   5   7       35.83       26.98      1.61 o 
  -6   5   7       12.78        9.70      0.99 o 
  -5   5   7      147.87      144.30      3.52 o 
  -4   5   7       19.67       16.63      1.86 o 
  -3   5   7      180.26      172.26      3.03 o 
  -2   5   7       74.87       61.72      1.49 o 
  -1   5   7        0.21        0.00      0.27 o 
   1   5   7       34.48       21.94      1.12 o 
   2   5   7       30.43       26.02      1.30 o 
   4   5   7        0.13        0.08      0.62 o 
  -8   6   7        9.72        8.57      1.17 o 
  -7   6   7        0.06       -0.26      0.84 o 
  -6   6   7        0.70        0.68      0.59 o 
  -5   6   7       56.35       57.66      2.23 o 
  -4   6   7        6.85        4.88      0.79 o 
  -3   6   7      478.24      482.98      7.30 o 
  -2   6   7       21.46       16.30      0.83 o 
  -1   6   7      114.42      104.71      2.61 o 
   0   6   7        2.51        1.79      0.53 o 
   1   6   7      134.88      131.35      3.38 o 
   2   6   7        0.03        0.51      0.53 o 
   3   6   7       88.00       90.28      2.88 o 
   4   6   7        0.41        0.87      0.76 o 
  -8   7   7        0.51       -0.64      1.11 o 
  -7   7   7        0.07       -1.14      0.79 o 
  -6   7   7       45.54       48.92      2.01 o 
  -5   7   7        1.03        0.26      0.52 o 
  -4   7   7      163.48      175.43      4.11 o 
  -3   7   7       24.85       22.54      1.18 o 
  -2   7   7        2.38        0.60      0.37 o 
  -1   7   7       29.46       29.17      1.18 o 
   0   7   7      182.12      171.01      4.09 o 
   1   7   7      135.54      139.18      3.66 o 
   2   7   7       12.93        8.04      0.96 o 
   3   7   7       40.16       48.71      2.71 o 
  -7   8   7        5.83        3.62      0.94 o 
  -6   8   7        1.48       -0.20      0.66 o 
  -5   8   7        1.90        1.09      0.63 o 
  -4   8   7       17.87       17.93      1.26 o 
  -3   8   7       48.26       47.87      1.81 o 
  -2   8   7      108.00      117.75      3.09 o 
  -1   8   7        3.66        3.51      0.69 o 
   0   8   7      132.08      128.41      3.48 o 
   1   8   7        6.67        6.85      0.95 o 
   2   8   7        7.71        7.26      1.05 o 
  -6   9   7        7.36        6.33      1.05 o 
  -5   9   7      106.98      120.22      6.47 o 
  -4   9   7       30.46       29.32      1.54 o 
  -3   9   7       59.61       62.96      2.22 o 
  -2   9   7       11.47        6.64      1.25 o 
  -1   9   7        6.29        6.38      0.93 o 
   0   9   7        0.10       -0.25      0.63 o 
   1   9   7        3.04        0.69      0.76 o 
  -5  10   7       13.42       13.42      1.33 o 
  -4  10   7       24.07       21.31      1.52 o 
  -3  10   7      125.70      148.77      5.55 o 
  -1  10   7       41.96       53.72      3.16 o 
   0 -12   8       23.81       29.35      1.63 o 
   1 -12   8        4.69        4.92      1.25 o 
   2 -12   8       15.72       14.49      1.72 o 
   3 -12   8       48.59       53.00      2.11 o 
  -2 -11   8        1.86        1.62      1.09 o 
  -1 -11   8        1.20        0.36      0.64 o 
   0 -11   8       13.68       13.46      1.29 o 
   1 -11   8        1.22        0.05      0.81 o 
   2 -11   8       14.35       11.01      1.16 o 
   3 -11   8        0.29       -0.18      0.55 o 
   4 -11   8       86.66       91.89      2.86 o 
   5 -11   8        2.80        2.03      0.79 o 
  -3 -10   8        1.83        0.23      1.02 o 
  -2 -10   8        6.71        4.92      1.11 o 
  -1 -10   8        0.30       -0.28      0.55 o 
   0 -10   8       23.65       20.37      1.23 o 
   1 -10   8        2.96        1.86      0.46 o 
   2 -10   8       76.60       75.04      2.28 o 
   3 -10   8      224.74      253.10      5.45 o 
   4 -10   8       33.02       32.42      1.57 o 
   5 -10   8        3.94        2.86      0.82 o 
   6 -10   8       11.78        9.77      1.26 o 
  -4  -9   8       14.86       14.32      1.29 o 
  -3  -9   8       39.39       34.94      1.94 o 
  -2  -9   8        4.39        4.38      0.74 o 
  -1  -9   8      173.69      176.11      4.19 o 
   0  -9   8       30.59       27.07      1.00 o 
   1  -9   8       11.50        8.64      0.64 o 
   2  -9   8        0.01       -0.50      0.32 o 
   3  -9   8      804.45      938.17     16.43 o 
   4  -9   8       64.07       68.16      3.55 o 
   5  -9   8        1.97        0.99      0.67 o 
   6  -9   8       23.05       20.75      1.51 o 
  -5  -8   8       20.10       16.48      1.39 o 
  -4  -8   8       98.75      108.25      3.48 o 
  -3  -8   8        6.51        2.75      0.66 o 
  -2  -8   8      405.49      452.74      8.83 o 
  -1  -8   8       21.66       16.44      0.76 o 
   0  -8   8        2.79        1.86      0.37 o 
   1  -8   8        2.28        2.64      0.41 o 
   2  -8   8       84.55       81.18      1.80 o 
   3  -8   8        0.00        0.22      0.41 o 
   4  -8   8      481.13      554.22     10.28 o 
   5  -8   8       12.83       10.29      1.04 o 
   6  -8   8      210.01      254.53      5.80 o 
  -6  -7   8      105.51      120.20      3.66 o 
  -5  -7   8       79.09       86.93      2.85 o 
  -4  -7   8       94.69      100.71      3.62 o 
  -3  -7   8        4.65        4.08      0.82 o 
  -2  -7   8      243.29      268.54      7.22 o 
  -1  -7   8       17.81       14.71      0.76 o 
   0  -7   8      201.65      190.86      4.83 o 
   1  -7   8      208.96      204.88      4.30 o 
   2  -7   8      605.88      640.96      9.30 o 
   3  -7   8      281.85      293.22      4.72 o 
   4  -7   8      877.55      983.23     17.08 o 
   5  -7   8        0.14        0.19      0.52 o 
   6  -7   8       59.20       58.77      2.25 o 
   7  -7   8       52.21       55.83      2.43 o 
  -6  -6   8        0.90        1.58      0.66 o 
  -5  -6   8        1.81        1.60      0.62 o 
  -4  -6   8        0.56       -0.22      0.46 o 
  -3  -6   8     1184.40     1366.42     37.17 o 
  -2  -6   8      234.85      260.45      4.19 o 
  -1  -6   8       35.55       32.47      0.95 o 
   0  -6   8       59.50       44.86      1.32 o 
   1  -6   8       22.11       17.75      0.67 o 
   2  -6   8      714.63      723.39     10.32 o 
   3  -6   8       56.48       52.31      1.47 o 
   4  -6   8      364.08      360.80      7.80 o 
   5  -6   8        1.89        1.07      0.58 o 
   6  -6   8        8.11        3.77      0.91 o 
   7  -6   8        9.79       10.61      1.30 o 
  -7  -5   8       12.22       10.00      1.16 o 
  -6  -5   8        4.05        3.10      0.72 o 
  -5  -5   8       11.68       10.13      0.98 o 
  -4  -5   8       57.22       55.41      1.86 o 
  -3  -5   8        1.32        0.65      0.30 o 
  -2  -5   8       54.82       56.65      1.31 o 
  -1  -5   8       87.84       88.74      1.73 o 
   0  -5   8      236.60      265.56      4.12 o 
   1  -5   8      482.18      545.38      7.84 o 
   2  -5   8       16.99       14.11      0.61 o 
   3  -5   8      292.38      294.81      4.66 o 
   4  -5   8       57.73       48.97      1.52 o 
   5  -5   8       45.69       36.15      1.57 o 
   6  -5   8       34.08       30.06      2.18 o 
   7  -5   8        7.12        6.12      1.04 o 
  -7  -4   8        2.97        2.11      0.77 o 
  -6  -4   8        5.33        5.31      1.15 o 
  -5  -4   8        0.31        0.60      0.48 o 
  -4  -4   8       20.82       20.27      0.99 o 
  -3  -4   8       11.05       11.07      0.60 o 
  -2  -4   8      120.96      128.82      4.53 o 
  -1  -4   8        1.38        0.70      0.22 o 
   0  -4   8      389.01      391.17      5.72 o 
   1  -4   8        0.32        0.53      0.21 o 
   2  -4   8      366.77      399.30      5.92 o 
   3  -4   8       96.61       93.16      1.89 o 
   5  -4   8       32.37       22.31      2.78 o 
   6  -4   8       32.66       31.90      3.29 o 
   7  -4   8       22.80       26.72      1.70 o 
  -8  -3   8       77.61       80.54      3.97 o 
  -7  -3   8        3.53        4.12      0.84 o 
  -6  -3   8       13.43       12.59      1.88 o 
  -5  -3   8       25.24       23.50      1.02 o 
  -4  -3   8       88.18       92.20      1.89 o 
  -3  -3   8       10.84        7.06      0.59 o 
  -2  -3   8       61.84       62.97      1.31 o 
  -1  -3   8        3.14        4.14      0.82 o 
   0  -3   8        0.12        0.04      0.15 o 
   1  -3   8       10.77        6.02      0.51 o 
   2  -3   8      135.46      142.91      2.48 o 
   3  -3   8      140.33      127.99      2.39 o 
   4  -3   8       26.52       17.14      0.82 o 
   5  -3   8      251.66      248.99      4.31 o 
   6  -3   8       41.46       43.33      1.78 o 
   7  -3   8       20.18       17.39      2.00 o 
  -8  -2   8       40.56       41.13      2.74 o 
  -7  -2   8       21.95       18.26      2.69 o 
  -6  -2   8        1.38        0.86      0.80 o 
  -5  -2   8      205.15      207.30      3.82 o 
  -4  -2   8        0.32       -0.01      0.29 o 
  -3  -2   8      373.19      399.30      5.92 o 
  -2  -2   8        5.15        3.89      0.43 o 
   0  -2   8      302.19      296.70      5.60 o 
   1  -2   8      584.97      654.59      9.35 o 
   2  -2   8      272.59      265.54      4.14 o 
   3  -2   8      123.65      126.81      2.39 o 
   4  -2   8        5.79        2.88      0.46 o 
   5  -2   8       38.40       26.56      1.16 o 
   6  -2   8        6.78        5.28      0.65 o 
   7  -2   8       33.10       33.84      2.44 o 
  -8  -1   8        3.55        3.53      1.25 o 
  -7  -1   8       27.76       27.88      2.95 o 
  -6  -1   8        6.74        5.47      0.57 o 
  -5  -1   8      238.50      253.53      4.20 o 
  -4  -1   8      818.91      879.18     22.16 o 
  -3  -1   8      235.65      252.30      3.94 o 
  -2  -1   8      135.63      129.55      2.81 o 
  -1  -1   8     2961.87     3212.88     53.21 o 
   0  -1   8      581.90      626.99     11.03 o 
   1  -1   8       93.68      108.22      1.88 o 
   2  -1   8      438.16      422.37      6.24 o 
   3  -1   8      756.01      757.11     10.82 o 
   4  -1   8       69.20       62.87      1.56 o 
   5  -1   8      125.21      128.90      2.76 o 
   6  -1   8       98.97      102.90      2.98 o 
  -8   0   8        0.01        0.33      1.05 o 
  -7   0   8        0.21        0.05      0.60 o 
  -6   0   8       43.95       41.70      1.28 o 
  -5   0   8       15.59       11.14      0.69 o 
  -4   0   8      147.89      146.07      2.63 o 
  -3   0   8        5.65        6.14      0.73 o 
  -2   0   8       62.75       70.38      1.37 o 
  -1   0   8     2317.95     2549.74     34.41 o 
   0   0   8      353.72      370.48     10.64 o 
   1   0   8       80.04       64.07      1.31 o 
   2   0   8      184.95      165.77      2.82 o 
   3   0   8       82.06       68.62      1.56 o 
   4   0   8      136.99      146.60      2.79 o 
   5   0   8        3.20        0.75      0.52 o 
   6   0   8      521.61      598.45     15.86 o 
  -8   1   8        4.77        3.31      0.90 o 
  -7   1   8       16.74       15.50      1.27 o 
  -6   1   8       13.48       11.20      1.04 o 
  -5   1   8        9.65        8.86      1.43 o 
  -4   1   8       12.25        8.93      1.15 o 
  -3   1   8        4.05        3.93      0.53 o 
  -2   1   8      179.31      182.95      2.94 o 
  -1   1   8        5.48        4.73      0.45 o 
   0   1   8      104.60       95.69      1.74 o 
   1   1   8       82.85       73.79      1.50 o 
   2   1   8     1252.00     1233.63     17.11 o 
   3   1   8      673.67      697.55     10.12 o 
   4   1   8        1.03        0.24      0.48 o 
   5   1   8        9.25        7.54      1.21 o 
   6   1   8       13.99        9.71      1.16 o 
  -8   2   8        0.04       -0.62      0.70 o 
  -7   2   8       19.10       17.87      2.73 o 
  -6   2   8       88.35       87.47      2.59 o 
  -5   2   8       22.40       17.61      1.20 o 
  -4   2   8      221.15      217.67      3.59 o 
  -3   2   8       54.63       52.55      1.22 o 
  -2   2   8       71.05       61.41      1.93 o 
  -1   2   8      274.64      302.64      5.81 o 
   0   2   8       12.16        9.72      0.57 o 
   1   2   8       58.17       48.75      1.18 o 
   2   2   8        1.19        1.00      0.39 o 
   3   2   8        0.40        0.27      0.33 o 
   4   2   8      115.12      114.50      3.06 o 
   5   2   8        0.01       -0.33      0.59 o 
   6   2   8       44.25       54.63      2.24 o 
  -8   3   8      149.84      149.28      4.13 o 
  -7   3   8      331.03      329.97      8.60 o 
  -6   3   8       51.92       56.44      2.00 o 
  -5   3   8       75.85       71.31      1.66 o 
  -4   3   8        2.15        0.43      0.30 o 
  -3   3   8       91.08       77.73      1.92 o 
  -2   3   8       46.37       53.17      1.25 o 
  -1   3   8        9.60       11.56      0.78 o 
   1   3   8       35.98       39.02      2.23 o 
   2   3   8        7.87        6.02      0.52 o 
   3   3   8      253.70      267.26      7.64 o 
   4   3   8       21.84       19.93      1.26 o 
   5   3   8       13.17       10.63      1.43 o 
  -8   4   8       23.21       21.71      1.66 o 
  -7   4   8       47.45       42.91      1.90 o 
  -6   4   8        0.01        0.59      0.56 o 
  -5   4   8      337.32      364.81      8.13 o 
  -4   4   8     1153.20     1211.31     16.93 o 
  -3   4   8     1618.93     1675.99     25.59 o 
  -2   4   8      231.69      231.58      5.09 o 
  -1   4   8      120.49      137.49      2.51 o 
   0   4   8      163.40      154.62      2.78 o 
   1   4   8        8.26        9.69      0.63 o 
   2   4   8       27.67       21.00      1.17 o 
   3   4   8       64.25       77.72      2.45 o 
   4   4   8        7.18        7.41      0.96 o 
   5   4   8        9.06        5.42      1.02 o 
  -8   5   8       67.67       67.90      3.65 o 
  -7   5   8        0.01       -0.27      0.62 o 
  -6   5   8       92.19       86.82      2.66 o 
  -5   5   8        0.81        0.54      0.49 o 
  -4   5   8      139.78      137.98      3.46 o 
  -3   5   8      435.76      456.64      6.91 o 
  -2   5   8        5.01        4.29      0.45 o 
  -1   5   8      170.18      133.46      2.52 o 
   1   5   8      352.53      296.70      8.34 o 
   2   5   8       15.41       16.49      1.12 o 
   3   5   8      196.55      190.44      4.63 o 
   4   5   8       19.41       23.47      1.95 o 
  -8   6   8       15.57       12.30      1.36 o 
  -7   6   8        4.63        4.12      0.93 o 
  -6   6   8        9.07        8.17      1.31 o 
  -5   6   8       18.30       16.77      1.16 o 
  -4   6   8      129.95      132.07      4.44 o 
  -3   6   8      173.67      173.99      3.53 o 
  -2   6   8       36.96       29.99      2.22 o 
  -1   6   8       39.10       26.57      1.96 o 
   0   6   8       50.23       35.64      1.47 o 
   1   6   8        0.02        0.28      0.51 o 
   2   6   8       36.11       32.10      1.58 o 
   3   6   8       22.84       18.33      1.40 o 
  -7   7   8        0.00       -0.53      0.68 o 
  -6   7   8       98.24      108.46      3.21 o 
  -5   7   8        1.15        1.09      0.59 o 
  -4   7   8       98.14      100.12      3.99 o 
  -3   7   8       71.34       67.30      2.14 o 
  -2   7   8       12.06       10.58      2.16 o 
  -1   7   8       23.44       24.21      1.22 o 
   0   7   8       22.11       20.16      1.22 o 
   1   7   8       19.55       21.11      2.32 o 
   2   7   8       26.51       25.18      1.53 o 
  -7   8   8        2.46        0.73      0.81 o 
  -6   8   8       45.01       55.19      2.26 o 
  -5   8   8        4.38        3.28      0.80 o 
  -4   8   8       21.17       20.61      2.10 o 
  -3   8   8        5.50        3.11      0.80 o 
  -2   8   8       18.38       17.30      1.67 o 
  -1   8   8        4.40        3.73      1.34 o 
   0   8   8       29.46       31.01      1.58 o 
   1   8   8       15.96       15.32      2.89 o 
  -6   9   8       88.53      107.19      3.37 o 
  -5   9   8       82.15       94.75      3.62 o 
  -4   9   8       46.87       51.98      2.08 o 
  -3   9   8       34.76       39.76      1.77 o 
  -1   9   8        0.00       -0.02      0.64 o 
   0   9   8        5.65        6.19      0.99 o 
  -4  10   8      126.32      159.79      4.25 o 
  -3  10   8       75.82       88.99      4.02 o 
  -2  10   8       36.45       36.25      2.32 o 
   0 -12   9        4.05        7.71      1.06 o 
   2 -12   9        2.23        1.56      1.02 o 
   3 -12   9        3.76        3.70      0.88 o 
  -2 -11   9       11.24       10.51      1.21 o 
  -1 -11   9       96.74      110.57      3.32 o 
   0 -11   9        8.86        6.64      0.93 o 
   1 -11   9       79.49       84.32      3.65 o 
   2 -11   9      162.38      180.89      4.30 o 
   3 -11   9        0.56       -0.25      0.60 o 
   4 -11   9       16.74       15.24      1.32 o 
  -3 -10   9       10.30        8.32      1.22 o 
  -2 -10   9        2.64        1.93      0.69 o 
  -1 -10   9      128.23      132.76      3.57 o 
   0 -10   9        4.77        3.85      0.71 o 
   1 -10   9       43.24       43.87      1.37 o 
   2 -10   9       75.91       78.38      2.38 o 
   3 -10   9       52.48       46.08      1.79 o 
   4 -10   9       16.53       15.58      1.24 o 
   5 -10   9        4.14        1.86      0.76 o 
  -4  -9   9        1.56        1.04      0.72 o 
  -3  -9   9        5.32        5.61      0.87 o 
  -2  -9   9        1.17        0.27      0.56 o 
  -1  -9   9        1.91        1.10      0.55 o 
   0  -9   9       18.44       15.41      0.84 o 
   1  -9   9        5.36        4.06      1.16 o 
   2  -9   9       33.32       33.84      1.13 o 
   3  -9   9      290.72      318.00      6.41 o 
   4  -9   9       11.73        8.71      0.97 o 
   5  -9   9        0.04       -1.01      0.91 o 
   6  -9   9       25.84       22.83      2.39 o 
  -5  -8   9      168.81      194.91      8.28 o 
  -4  -8   9       15.89       13.27      1.21 o 
  -3  -8   9      170.73      177.50      4.35 o 
  -2  -8   9        1.04        0.81      0.52 o 
  -1  -8   9      195.69      211.40      3.67 o 
   0  -8   9        5.21        3.52      0.71 o 
   1  -8   9      161.38      161.08      2.94 o 
   2  -8   9        0.00       -0.32      0.31 o 
   3  -8   9      100.64      101.93      2.68 o 
   4  -8   9       20.76       20.24      1.87 o 
   5  -8   9       29.34       28.86      1.50 o 
   6  -8   9      163.07      201.14      7.20 o 
  -6  -7   9        1.99        0.33      0.74 o 
  -5  -7   9        2.75        2.38      0.75 o 
  -4  -7   9        4.14        3.51      0.70 o 
  -3  -7   9        9.80        9.50      0.94 o 
  -2  -7   9      231.90      257.27      6.24 o 
  -1  -7   9       15.41       12.28      0.69 o 
   0  -7   9     1282.26     1410.35     19.52 o 
   1  -7   9      484.26      515.57      8.25 o 
   2  -7   9     1025.59     1096.22     15.39 o 
   3  -7   9        7.69        7.03      0.58 o 
   4  -7   9      152.89      153.81      3.64 o 
   5  -7   9       16.79       17.15      1.25 o 
   6  -7   9       80.94       84.55      5.76 o 
  -6  -6   9        6.43        4.67      1.38 o 
  -5  -6   9        0.94        0.82      0.57 o 
  -4  -6   9       10.99        9.77      0.92 o 
  -3  -6   9      455.93      490.67      9.30 o 
  -2  -6   9       36.75       33.52      1.03 o 
  -1  -6   9       20.13       18.64      0.73 o 
   0  -6   9     1081.93     1098.11     15.31 o 
   1  -6   9       40.46       38.11      1.16 o 
   2  -6   9      864.54      908.71     15.09 o 
   3  -6   9       14.07       12.85      0.71 o 
   4  -6   9      248.93      287.20      5.82 o 
   5  -6   9        5.72        5.27      0.80 o 
   6  -6   9        0.04        0.07      0.76 o 
   7  -6   9        2.13        1.14      1.16 o 
  -7  -5   9        8.89        9.51      1.28 o 
  -6  -5   9        1.04        0.00      0.59 o 
  -5  -5   9        3.36        2.31      0.61 o 
  -4  -5   9        1.36        1.27      0.49 o 
  -3  -5   9       24.69       22.20      1.06 o 
  -2  -5   9       12.47        7.64      0.68 o 
  -1  -5   9        0.58        0.16      0.24 o 
   0  -5   9      116.90      127.01      3.31 o 
   1  -5   9      695.94      737.46     10.44 o 
   2  -5   9       46.89       49.49      1.91 o 
   3  -5   9        5.58        2.74      0.42 o 
   4  -5   9       20.67       19.17      0.88 o 
   5  -5   9       79.73       71.83      2.32 o 
   6  -5   9      175.71      196.03      6.67 o 
   7  -5   9        3.43        2.30      1.21 o 
  -7  -4   9       24.21       22.65      3.04 o 
  -6  -4   9       86.96       95.63      2.85 o 
  -5  -4   9       39.11       41.44      1.62 o 
  -4  -4   9        0.61        0.29      0.32 o 
  -3  -4   9       56.11       51.86      2.02 o 
  -2  -4   9      283.60      295.00      4.57 o 
  -1  -4   9      190.32      171.22      3.75 o 
   0  -4   9        1.58        5.19      2.50 o 
   1  -4   9       15.50       17.80      0.62 o 
   2  -4   9       76.92       80.38      1.65 o 
   3  -4   9       15.10       17.06      0.76 o 
   4  -4   9      240.93      210.87      4.50 o 
   5  -4   9        1.10        0.52      0.56 o 
   6  -4   9       38.93       32.82      1.64 o 
   7  -4   9       15.31       13.10      1.79 o 
  -7  -3   9       83.59       91.30      2.87 o 
  -6  -3   9       11.81        9.72      1.03 o 
  -5  -3   9        0.48        0.66      0.37 o 
  -4  -3   9       10.20        8.76      0.59 o 
  -3  -3   9      178.66      183.57      3.09 o 
  -2  -3   9       44.27       38.75      1.99 o 
  -1  -3   9        0.40        0.80      0.28 o 
   0  -3   9       17.94       15.59      1.15 o 
   1  -3   9       86.08       96.99      1.84 o 
   2  -3   9        2.38        1.60      0.34 o 
   3  -3   9      164.58      166.21      3.80 o 
   4  -3   9      129.30      112.21      3.58 o 
   5  -3   9       51.10       42.36      1.36 o 
   6  -3   9       94.26       99.21      4.78 o 
  -8  -2   9        1.24        0.12      0.98 o 
  -7  -2   9        0.00       -0.56      0.54 o 
  -6  -2   9       30.62       25.76      1.66 o 
  -5  -2   9      277.62      288.98      4.70 o 
  -4  -2   9       80.19       73.66      1.63 o 
  -3  -2   9      108.00      118.65      2.16 o 
  -2  -2   9      133.95      136.70      2.85 o 
  -1  -2   9      538.79      552.78      9.90 o 
   0  -2   9      100.10      102.66      2.45 o 
   1  -2   9      129.15      121.85      2.20 o 
   2  -2   9        9.42       10.03      0.56 o 
   3  -2   9       10.45        7.06      0.56 o 
   4  -2   9        7.74        4.56      0.52 o 
   5  -2   9       56.77       53.02      1.53 o 
   6  -2   9        6.27        4.46      1.23 o 
  -8  -1   9        9.18        9.22      1.58 o 
  -7  -1   9       91.98       91.57      2.74 o 
  -6  -1   9       71.69       72.55      1.80 o 
  -5  -1   9      167.14      164.35      3.02 o 
  -4  -1   9       67.79       72.17      1.97 o 
  -3  -1   9      961.42     1034.17     18.51 o 
  -2  -1   9      293.33      333.93      7.00 o 
  -1  -1   9      146.72      154.96      3.33 o 
   0  -1   9      114.92      121.91      4.88 o 
   1  -1   9      107.14      101.34      1.81 o 
   2  -1   9        0.17        0.01      0.25 o 
   3  -1   9        6.23        5.07      0.76 o 
   4  -1   9      216.87      234.93      4.03 o 
   5  -1   9      276.68      295.68      5.00 o 
   6  -1   9       49.62       45.54      2.74 o 
  -8   0   9       11.70        9.82      1.65 o 
  -7   0   9       49.98       53.95      2.02 o 
  -6   0   9        0.51        0.51      0.40 o 
  -5   0   9        2.92        2.22      0.43 o 
  -4   0   9        7.31        5.91      0.90 o 
  -3   0   9      304.86      331.87      6.14 o 
  -2   0   9      119.35      115.28      2.39 o 
  -1   0   9      118.70      148.25      3.24 o 
   0   0   9      947.11      927.99     12.87 o 
   1   0   9        1.50        0.79      0.25 o 
   2   0   9       51.00       48.68      1.20 o 
   3   0   9      112.38      105.33      2.13 o 
   4   0   9      905.84     1018.30     14.54 o 
   5   0   9        7.51        5.04      1.09 o 
   6   0   9      282.29      319.23     10.03 o 
  -8   1   9        0.01        0.29      0.72 o 
  -7   1   9       83.99       83.38      2.66 o 
  -6   1   9        9.89        7.48      1.26 o 
  -5   1   9       19.36       17.54      0.95 o 
  -4   1   9      296.18      298.42      4.72 o 
  -3   1   9      203.35      215.12      3.51 o 
  -2   1   9       21.63       15.06      1.06 o 
  -1   1   9      383.43      390.23      7.17 o 
   0   1   9       54.86       54.05      1.18 o 
   1   1   9        7.63        4.97      0.49 o 
   2   1   9     3934.45     4201.25     56.56 o 
   3   1   9        2.64        1.37      0.38 o 
   4   1   9      383.13      427.95      8.42 o 
   5   1   9       15.62       11.11      1.07 o 
   6   1   9        0.07        0.58      1.00 o 
  -8   2   9        0.44        1.12      1.18 o 
  -7   2   9       25.59       22.43      1.49 o 
  -6   2   9        0.08       -0.46      0.55 o 
  -5   2   9        0.31       -0.09      0.35 o 
  -4   2   9       61.13       52.54      1.83 o 
  -3   2   9        6.36        5.76      0.47 o 
  -2   2   9       73.44       71.47      1.92 o 
  -1   2   9      596.52      648.09     11.84 o 
   0   2   9       38.47       29.81      0.88 o 
   1   2   9       16.68       12.35      0.61 o 
   2   2   9       31.09       27.47      0.94 o 
   3   2   9        0.44        0.34      0.46 o 
   4   2   9       15.57       10.51      0.99 o 
   5   2   9       24.21       26.54      2.42 o 
  -8   3   9       17.10       12.34      1.47 o 
  -7   3   9       16.16       11.54      1.21 o 
  -6   3   9      149.59      142.49      3.88 o 
  -5   3   9       49.21       41.68      1.23 o 
  -4   3   9        6.13        3.51      0.61 o 
  -3   3   9        6.87        5.83      0.48 o 
  -2   3   9        2.67        0.64      0.36 o 
  -1   3   9       83.17       64.72      1.61 o 
   0   3   9       10.59        6.15      0.50 o 
   1   3   9       13.91        8.76      0.90 o 
   2   3   9        3.86        1.08      0.37 o 
   3   3   9       60.08       61.55      2.40 o 
   4   3   9        2.59        1.59      0.66 o 
   5   3   9       60.79       63.80      3.62 o 
  -8   4   9       47.30       42.99      2.09 o 
  -7   4   9       35.33       31.05      1.78 o 
  -6   4   9       67.37       70.80      2.36 o 
  -5   4   9        8.83        8.49      0.85 o 
  -4   4   9     1420.30     1504.86     20.88 o 
  -3   4   9      222.52      225.72      4.41 o 
  -2   4   9      341.14      347.76      5.43 o 
  -1   4   9       20.89       15.73      1.07 o 
   0   4   9       21.31       20.70      0.82 o 
   1   4   9       13.50       10.43      0.77 o 
   2   4   9        2.35        2.16      0.58 o 
   3   4   9        4.93        4.09      0.77 o 
   4   4   9       61.83       62.13      2.33 o 
  -8   5   9        0.73        0.93      0.90 o 
  -7   5   9       59.57       50.08      2.12 o 
  -6   5   9        0.35       -0.46      0.52 o 
  -5   5   9       28.89       25.63      1.33 o 
  -4   5   9       54.41       53.26      1.82 o 
  -3   5   9       61.96       43.20      1.25 o 
  -2   5   9       16.83       14.03      0.75 o 
   0   5   9      402.11      367.95      5.81 o 
   1   5   9      244.41      220.81      4.95 o 
   2   5   9        3.38        2.95      0.68 o 
   3   5   9      128.83      128.71      3.57 o 
   4   5   9        3.44        3.83      1.35 o 
  -7   6   9        8.44        8.06      1.10 o 
  -6   6   9        1.36        0.47      0.66 o 
  -5   6   9       50.99       46.20      3.32 o 
  -4   6   9       16.62       13.20      1.02 o 
  -3   6   9      710.33      749.96     10.99 o 
  -2   6   9        1.09        1.36      0.44 o 
  -1   6   9        0.18       -0.21      0.36 o 
   0   6   9        0.25        0.05      0.67 o 
   1   6   9      109.12       85.06      6.31 o 
   2   6   9       61.45       55.48      2.14 o 
   3   6   9      102.06      136.07      5.71 o 
  -7   7   9        0.66       -0.27      0.71 o 
  -6   7   9       29.91       29.89      1.68 o 
  -5   7   9        8.94        7.36      1.61 o 
  -4   7   9       31.49       26.98      1.38 o 
  -3   7   9        0.28       -0.18      0.89 o 
  -2   7   9        8.44        7.89      0.93 o 
  -1   7   9       77.71       64.94      2.13 o 
   0   7   9        9.10        7.60      1.85 o 
   1   7   9        8.75        6.13      0.92 o 
   2   7   9       42.95       40.64      2.65 o 
  -6   8   9      128.09      157.89      4.24 o 
  -5   8   9       24.93       25.13      1.56 o 
  -4   8   9       11.20        8.40      0.95 o 
  -3   8   9       55.49       53.22      1.99 o 
  -2   8   9        0.09       -0.01      0.53 o 
  -1   8   9       14.49       13.03      3.30 o 
   0   8   9        3.16        2.24      0.73 o 
   1   8   9        0.39       -0.75      0.64 o 
  -5   9   9       46.85       49.26      2.11 o 
  -4   9   9        6.74        4.42      0.94 o 
  -3   9   9       67.77       75.68      2.53 o 
  -2   9   9        2.14        2.90      1.02 o 
  -1   9   9        0.20        1.00      0.98 o 
   0 -12  10        0.27       -0.24      0.69 o 
   1 -12  10        1.12        0.09      0.98 o 
  -2 -11  10       41.58       51.30      2.23 o 
  -1 -11  10        1.04        0.12      0.66 o 
   0 -11  10        5.60        3.79      0.81 o 
   1 -11  10       26.18       34.07      2.23 o 
   2 -11  10      199.21      214.96      4.87 o 
   3 -11  10        4.15        3.11      1.21 o 
   4 -11  10       44.33       53.02      3.16 o 
  -3 -10  10       18.82       19.74      1.53 o 
  -2 -10  10        4.25        2.18      0.75 o 
  -1 -10  10       10.10        7.91      0.92 o 
   0 -10  10       17.25       18.80      1.25 o 
   1 -10  10        0.93        0.64      0.45 o 
   2 -10  10       88.65       92.63      2.63 o 
   3 -10  10        0.03       -0.67      0.52 o 
   4 -10  10       76.48       73.73      3.67 o 
   5 -10  10        0.60        0.37      1.00 o 
  -4  -9  10        0.09       -0.22      0.63 o 
  -3  -9  10       38.01       39.32      3.15 o 
  -2  -9  10       31.31       27.64      1.48 o 
  -1  -9  10        9.49        8.52      1.23 o 
   0  -9  10        6.91        6.08      0.76 o 
   1  -9  10        0.10        0.08      0.34 o 
   2  -9  10       71.15       75.35      1.81 o 
   3  -9  10       91.59       90.60      2.58 o 
   4  -9  10       23.04       19.46      1.97 o 
   5  -9  10       15.09       12.75      1.79 o 
  -5  -8  10       19.04       18.65      1.50 o 
  -4  -8  10      411.70      466.98     13.26 o 
  -3  -8  10      142.13      146.42      3.79 o 
  -2  -8  10        0.27        0.15      0.47 o 
  -1  -8  10        2.09        2.07      0.42 o 
   0  -8  10        9.80        9.00      0.78 o 
   1  -8  10        9.33        7.88      0.86 o 
   2  -8  10       79.30       81.16      1.85 o 
   3  -8  10       75.08       71.29      2.17 o 
   4  -8  10       38.26       38.16      2.42 o 
   5  -8  10       18.44       15.47      1.79 o 
   6  -8  10       11.92       18.46      2.16 o 
  -6  -7  10       25.45       29.04      1.77 o 
  -5  -7  10       14.04       16.55      1.31 o 
  -4  -7  10        0.35        1.15      0.60 o 
  -3  -7  10        4.55        3.61      0.67 o 
  -2  -7  10       11.02       10.08      0.90 o 
  -1  -7  10       64.91       60.25      1.55 o 
   0  -7  10        4.74        1.65      0.37 o 
   1  -7  10        0.56        0.17      0.29 o 
   2  -7  10      637.73      695.17     12.80 o 
   3  -7  10       23.14       18.32      0.84 o 
   4  -7  10       25.94       25.01      1.88 o 
   5  -7  10       23.33       19.09      1.93 o 
   6  -7  10        3.25        1.25      1.02 o 
  -6  -6  10        4.83        2.86      0.82 o 
  -5  -6  10       17.91       17.93      1.30 o 
  -4  -6  10      381.26      420.02     10.97 o 
  -3  -6  10       99.35      104.06      2.18 o 
  -2  -6  10     1786.94     2001.73     27.40 o 
  -1  -6  10      104.96       94.00      1.91 o 
   0  -6  10     1493.33     1614.81     33.12 o 
   1  -6  10       42.24       47.37      1.20 o 
   2  -6  10       67.01       65.52      1.52 o 
   3  -6  10        0.10       -0.47      0.34 o 
   4  -6  10        0.93        0.00      0.65 o 
   5  -6  10      131.63      127.61      4.92 o 
   6  -6  10      129.61      140.62      5.48 o 
  -7  -5  10       29.62       29.37      1.68 o 
  -6  -5  10       14.84       13.53      1.79 o 
  -5  -5  10       42.53       43.54      2.31 o 
  -4  -5  10        0.56        0.26      0.44 o 
  -3  -5  10        0.01        0.60      0.49 o 
  -2  -5  10       24.83       19.04      0.75 o 
  -1  -5  10       43.70       35.23      1.06 o 
   0  -5  10      145.10      139.10      2.45 o 
   1  -5  10        7.62        4.08      0.91 o 
   2  -5  10        8.97        8.08      0.56 o 
   3  -5  10       14.84       13.75      0.93 o 
   4  -5  10      373.03      376.89      7.50 o 
   5  -5  10       11.24        8.55      1.28 o 
   6  -5  10        5.94        2.74      1.14 o 
  -7  -4  10        2.21        2.93      0.80 o 
  -6  -4  10      203.56      228.56      5.20 o 
  -5  -4  10        2.92        2.54      0.60 o 
  -4  -4  10        0.62        0.10      0.32 o 
  -3  -4  10       14.10       14.19      0.68 o 
  -2  -4  10       25.06       21.31      0.75 o 
  -1  -4  10       21.39       16.06      0.84 o 
   0  -4  10        1.65        1.83      0.26 o 
   1  -4  10       25.51       19.57      0.69 o 
   2  -4  10       10.43       10.95      0.64 o 
   3  -4  10        0.80       -0.06      0.33 o 
   4  -4  10      107.32       94.38      2.67 o 
   5  -4  10        3.84        2.46      0.84 o 
   6  -4  10       54.65       57.08      3.04 o 
  -7  -3  10        1.34        0.28      0.65 o 
  -6  -3  10       54.33       52.41      4.81 o 
  -5  -3  10      193.82      202.71      3.57 o 
  -4  -3  10       90.66       80.97      2.66 o 
  -3  -3  10       15.19       13.01      0.62 o 
  -2  -3  10       95.97      100.73      1.88 o 
  -1  -3  10      754.57      792.59     13.95 o 
   0  -3  10       17.12       14.71      0.83 o 
   1  -3  10      179.77      183.88      3.96 o 
   2  -3  10       21.39       19.80      0.76 o 
   3  -3  10        6.83        6.13      0.78 o 
   4  -3  10        5.17        3.25      0.61 o 
   5  -3  10        9.20        8.22      0.88 o 
   6  -3  10        0.64        0.67      0.93 o 
  -8  -2  10        1.39        1.46      1.11 o 
  -7  -2  10       23.70       24.09      1.39 o 
  -6  -2  10        1.36        0.61      0.45 o 
  -5  -2  10       39.29       38.18      1.19 o 
  -4  -2  10       65.00       63.56      3.10 o 
  -3  -2  10      142.61      135.46      2.53 o 
  -2  -2  10     1056.19     1154.42     28.73 o 
  -1  -2  10       22.09       20.48      1.95 o 
   0  -2  10        5.66        4.03      0.53 o 
   1  -2  10       57.40       53.76      1.69 o 
   2  -2  10       54.46       43.49      1.54 o 
   3  -2  10      220.60      217.87      4.73 o 
   4  -2  10      191.02      201.19      4.55 o 
   5  -2  10        2.52        3.35      0.69 o 
   6  -2  10       78.46       77.43      3.67 o 
  -8  -1  10        6.03        5.64      1.39 o 
  -7  -1  10      196.23      202.93      6.69 o 
  -6  -1  10        1.20        0.32      0.42 o 
  -5  -1  10      185.43      189.34      3.38 o 
  -4  -1  10        1.91        0.64      0.36 o 
  -3  -1  10        0.29        0.86      0.31 o 
  -2  -1  10       98.55       92.16      1.69 o 
  -1  -1  10      158.39      140.99      3.18 o 
   0  -1  10        6.53        3.62      0.87 o 
   1  -1  10      585.48      584.29     10.63 o 
   2  -1  10      328.50      319.25      4.97 o 
   3  -1  10       49.41       44.67      1.64 o 
   4  -1  10       32.50       33.01      1.45 o 
   5  -1  10        3.25        2.81      0.67 o 
   6  -1  10        1.92        0.86      1.09 o 
  -8   0  10       18.95       15.10      1.90 o 
  -7   0  10       27.38       31.84      3.33 o 
  -6   0  10      123.16      130.89      2.69 o 
  -5   0  10      351.57      382.27      7.05 o 
  -4   0  10      142.91      146.21      2.70 o 
  -3   0  10        1.64        2.16      0.40 o 
  -2   0  10       55.62       67.34      1.38 o 
  -1   0  10       94.84       89.43      2.31 o 
   0   0  10      507.90      476.64     12.84 o 
   1   0  10      501.22      466.83     11.14 o 
   2   0  10     1343.07     1419.98     30.81 o 
   3   0  10      867.55      921.34     16.39 o 
   4   0  10      432.29      481.08      9.28 o 
   6   0  10       24.21       20.88      2.23 o 
  -8   1  10       70.53       66.52      2.51 o 
  -7   1  10       95.52       98.53      2.97 o 
  -6   1  10        0.16       -0.43      0.37 o 
  -5   1  10        0.77        0.47      0.36 o 
  -4   1  10        0.16       -0.24      0.30 o 
  -3   1  10      300.08      301.92      5.67 o 
  -2   1  10       48.99       39.02      1.99 o 
  -1   1  10       85.92       99.73      2.58 o 
   0   1  10      316.49      295.10     11.95 o 
   1   1  10        3.10        2.28      0.36 o 
   2   1  10        0.17        0.37      0.33 o 
   3   1  10      111.16      118.21      5.83 o 
   4   1  10      110.82      114.54      4.88 o 
   5   1  10        4.15        2.42      1.02 o 
  -8   2  10        5.68        5.28      1.06 o 
  -7   2  10        2.95        2.08      0.77 o 
  -6   2  10       17.36       16.90      1.28 o 
  -5   2  10      134.33      132.70      2.61 o 
  -4   2  10      568.26      572.92     12.71 o 
  -3   2  10       35.85       31.66      0.97 o 
  -2   2  10      164.16      162.64      2.81 o 
  -1   2  10      148.68      134.40      2.42 o 
   0   2  10        0.00        0.13      0.27 o 
   1   2  10      223.51      202.61      3.46 o 
   2   2  10      153.54      169.50      3.09 o 
   3   2  10        0.46        0.23      0.79 o 
   5   2  10       82.34       99.37      4.62 o 
  -8   3  10        0.84       -0.06      0.81 o 
  -7   3  10       41.63       43.08      4.26 o 
  -6   3  10       10.50        7.65      0.92 o 
  -5   3  10        2.08        1.14      0.56 o 
  -4   3  10      395.80      420.24      6.47 o 
  -3   3  10      178.40      180.41      4.88 o 
  -2   3  10        3.76        2.19      0.36 o 
   1   3  10        8.82        7.72      0.58 o 
   2   3  10       90.61       95.47      4.20 o 
   3   3  10       14.58       11.73      1.65 o 
   4   3  10        0.12        0.23      0.91 o 
  -8   4  10        6.64        6.56      1.16 o 
  -7   4  10        2.30        1.89      0.84 o 
  -6   4  10        0.05       -0.98      1.18 o 
  -5   4  10        0.00       -0.19      0.47 o 
  -4   4  10      259.88      262.75      4.41 o 
  -3   4  10      174.35      183.19      3.28 o 
  -2   4  10       27.98       21.82      1.48 o 
  -1   4  10       11.86        6.27      0.55 o 
   0   4  10       41.98       28.83      0.99 o 
   1   4  10        2.55        1.81      0.43 o 
   2   4  10       63.26       61.87      3.41 o 
   3   4  10       46.87       46.03      2.88 o 
   4   4  10       14.03        8.64      1.65 o 
  -8   5  10        1.10        0.85      0.90 o 
  -7   5  10       75.14       84.42      2.85 o 
  -6   5  10       21.08       19.97      1.93 o 
  -5   5  10      204.05      222.05      4.94 o 
  -4   5  10       74.71       68.82      2.35 o 
  -3   5  10      169.87      156.14      2.96 o 
  -2   5  10      132.66      133.20      2.60 o 
  -1   5  10        0.13       -0.18      0.33 o 
   0   5  10      255.45      254.20      5.43 o 
   1   5  10       10.37        7.74      0.89 o 
   2   5  10       27.43       27.33      2.16 o 
   3   5  10        8.80        5.99      1.39 o 
  -7   6  10       32.14       34.48      2.01 o 
  -6   6  10        3.11        1.97      0.78 o 
  -5   6  10       32.26       27.01      1.44 o 
  -4   6  10       62.84       61.24      2.07 o 
  -2   6  10      112.13      108.43      2.33 o 
  -1   6  10      535.65      512.13      9.29 o 
   0   6  10        1.19       -0.18      0.53 o 
   1   6  10        0.95       -0.65      0.79 o 
   2   6  10       64.88       80.47      3.99 o 
  -7   7  10       15.86       17.17      1.50 o 
  -6   7  10       78.71       96.51      5.33 o 
  -5   7  10        6.03        4.87      0.89 o 
  -4   7  10        0.07       -0.19      0.57 o 
  -3   7  10        3.22        1.30      0.64 o 
  -2   7  10        0.19       -0.13      0.50 o 
  -1   7  10        4.42        3.22      0.78 o 
   0   7  10       11.22        6.05      0.87 o 
   1   7  10       11.39        9.31      1.58 o 
  -6   8  10      107.59      124.80      4.15 o 
  -5   8  10       19.12       17.27      1.36 o 
  -4   8  10        0.11        0.51      0.68 o 
  -3   8  10       56.01       63.99      2.25 o 
  -1   8  10       49.74       55.98      3.67 o 
   0   8  10        4.42        3.62      1.23 o 
  -4   9  10       18.16       19.39      3.08 o 
  -2 -11  11       28.48       29.84      2.55 o 
  -1 -11  11       11.32       14.17      1.90 o 
   0 -11  11       24.06       25.38      2.14 o 
   3 -11  11      148.79      181.17      6.48 o 
  -3 -10  11       42.80       53.11      3.41 o 
  -2 -10  11        0.66        0.67      0.98 o 
  -1 -10  11       21.59       20.53      2.07 o 
   0 -10  11       26.43       27.08      2.07 o 
   1 -10  11        1.92        1.40      0.72 o 
   2 -10  11       72.03       72.02      3.37 o 
   3 -10  11      104.24      112.08      4.60 o 
   4 -10  11        0.86        0.37      0.88 o 
  -4  -9  11        0.39       -0.81      0.91 o 
  -3  -9  11       33.20       31.47      2.53 o 
  -2  -9  11        0.02       -0.44      0.72 o 
  -1  -9  11        1.46        0.91      0.86 o 
   0  -9  11        6.48        5.90      0.75 o 
   1  -9  11        2.30        1.44      0.51 o 
   2  -9  11       33.08       29.34      1.41 o 
   3  -9  11       38.16       40.20      2.46 o 
   4  -9  11        3.90        3.23      1.11 o 
   5  -9  11       21.99       17.42      2.04 o 
  -5  -8  11        9.82        9.00      1.15 o 
  -4  -8  11      176.08      185.94      4.67 o 
  -3  -8  11       31.80       27.55      1.47 o 
  -2  -8  11        0.80        0.72      0.81 o 
  -1  -8  11       44.92       43.38      1.61 o 
   0  -8  11       46.03       43.61      2.64 o 
   1  -8  11        9.65        6.98      0.75 o 
   2  -8  11        2.28        1.87      0.56 o 
   3  -8  11       14.68       11.87      1.49 o 
   4  -8  11        3.03        3.09      0.95 o 
   5  -8  11        0.28        0.42      0.86 o 
  -5  -7  11       10.61        8.97      1.05 o 
  -4  -7  11        0.10       -0.09      0.54 o 
  -3  -7  11      202.81      211.98     10.00 o 
  -2  -7  11      101.42      103.82      2.76 o 
  -1  -7  11      325.17      343.75      8.72 o 
   0  -7  11      626.12      698.44     12.67 o 
   1  -7  11        1.73        0.70      0.41 o 
   2  -7  11       31.10       29.53      1.32 o 
   3  -7  11       21.05       18.95      1.28 o 
   4  -7  11       48.92       46.96      2.69 o 
   5  -7  11        0.33        0.35      0.81 o 
   6  -7  11        0.31       -0.70      0.91 o 
  -6  -6  11       85.22       97.79      8.44 o 
  -5  -6  11        5.97        3.58      0.77 o 
  -4  -6  11      495.27      599.98     16.72 o 
  -3  -6  11      160.24      178.16      3.71 o 
  -2  -6  11     1397.66     1630.62     27.88 o 
  -1  -6  11       25.34       25.04      1.20 o 
   0  -6  11      389.25      393.97      7.61 o 
   1  -6  11      117.97      129.49      4.28 o 
   2  -6  11       23.14       21.91      1.12 o 
   3  -6  11       88.77       73.93      2.27 o 
   4  -6  11      205.94      195.98      6.55 o 
   5  -6  11        2.34        3.27      1.07 o 
   6  -6  11        5.75        2.55      1.16 o 
  -6  -5  11       96.33       99.94      3.04 o 
  -5  -5  11        6.95        8.62      2.14 o 
  -4  -5  11      199.19      221.10      3.85 o 
  -3  -5  11        7.92        6.01      0.54 o 
  -2  -5  11      194.32      196.45      4.28 o 
  -1  -5  11        0.42        0.67      0.38 o 
   0  -5  11        2.61        1.41      0.48 o 
   1  -5  11       62.88       67.88      2.04 o 
   2  -5  11        4.73        5.17      0.82 o 
   3  -5  11       30.42       23.90      1.21 o 
   4  -5  11       18.62       16.09      1.16 o 
   5  -5  11      218.16      253.09      8.04 o 
   6  -5  11       40.91       33.07      2.42 o 
  -7  -4  11       23.67       24.45      1.52 o 
  -6  -4  11       21.75       17.91      2.06 o 
  -5  -4  11        0.31        0.14      0.47 o 
  -4  -4  11       12.00       11.49      0.72 o 
  -3  -4  11       13.05       10.29      0.64 o 
  -2  -4  11      168.16      160.58      5.69 o 
  -1  -4  11       46.30       41.88      2.52 o 
   0  -4  11       23.44       18.59      0.98 o 
   1  -4  11      185.14      175.02      3.92 o 
   2  -4  11       55.06       49.11      1.71 o 
   3  -4  11      281.81      287.28      5.98 o 
   4  -4  11        4.69        5.65      0.76 o 
   5  -4  11       51.13       42.15      2.48 o 
   6  -4  11       13.01       12.59      1.70 o 
  -7  -3  11       25.76       25.30      1.45 o 
  -6  -3  11       31.62       27.39      1.40 o 
  -5  -3  11       66.26       66.14      2.75 o 
  -4  -3  11       28.81       23.34      0.87 o 
  -3  -3  11        0.60        1.00      0.45 o 
  -2  -3  11      170.32      185.05      4.05 o 
  -1  -3  11       13.12       13.39      0.89 o 
   0  -3  11      108.63      111.92      2.78 o 
   1  -3  11      200.53      172.87      3.87 o 
   2  -3  11      202.97      199.46      4.41 o 
   3  -3  11        3.39        2.08      0.55 o 
   4  -3  11        6.43        4.15      0.67 o 
   5  -3  11        0.83       -0.01      0.57 o 
   6  -3  11        6.54        6.29      1.39 o 
  -7  -2  11       14.23       13.47      1.14 o 
  -6  -2  11       19.09       16.31      1.32 o 
  -5  -2  11        6.31        4.61      0.57 o 
  -4  -2  11        0.43        0.63      0.32 o 
  -3  -2  11        0.27        0.04      0.37 o 
  -2  -2  11      573.77      637.46     16.00 o 
  -1  -2  11       98.13       88.30      2.34 o 
   0  -2  11       93.62       89.94      2.39 o 
   1  -2  11       85.25       73.86      3.88 o 
   2  -2  11      121.02      108.45      2.85 o 
   3  -2  11      137.45      141.23      3.52 o 
   4  -2  11        0.33        0.21      0.56 o 
   5  -2  11        0.00       -0.12      0.57 o 
  -8  -1  11        0.92        3.20      1.16 o 
  -7  -1  11       81.72       72.98      4.08 o 
  -6  -1  11       26.73       26.93      1.63 o 
  -5  -1  11       26.73       25.27      0.98 o 
  -4  -1  11       73.54       78.08      1.74 o 
  -3  -1  11       56.93       57.84      2.59 o 
  -2  -1  11      128.27      129.36      3.07 o 
  -1  -1  11       11.44        6.45      0.72 o 
   0  -1  11       89.28       85.67      2.75 o 
   1  -1  11     1514.51     1592.40     59.92 o 
   2  -1  11      686.90      720.73     15.58 o 
   3  -1  11       41.14       38.65      1.59 o 
   4  -1  11        0.56        0.48      0.70 o 
   5  -1  11        3.44        5.43      1.30 o 
  -8   0  11       18.07       17.98      2.04 o 
  -7   0  11      105.39      104.86      4.20 o 
  -6   0  11       22.43       21.31      1.14 o 
  -5   0  11        7.10        4.65      0.60 o 
  -4   0  11      106.38      110.26      2.21 o 
  -3   0  11        0.80        0.67      0.38 o 
  -2   0  11      568.57      559.87     10.27 o 
  -1   0  11      116.84      107.97      2.74 o 
   0   0  11      347.58      350.76      9.52 o 
   1   0  11      430.77      447.95      8.53 o 
   2   0  11      560.27      589.81     10.95 o 
   3   0  11        4.24        4.43      0.71 o 
   4   0  11       78.48       86.17      3.99 o 
   5   0  11       25.34       34.49      2.62 o 
  -8   1  11      156.13      176.02      5.56 o 
  -7   1  11      104.59      118.36      3.37 o 
  -6   1  11       40.77       35.69      1.28 o 
  -5   1  11        4.78        4.22      0.56 o 
  -4   1  11      494.05      497.52      9.09 o 
  -3   1  11        1.93        1.44      0.80 o 
  -2   1  11      870.09      883.98     27.69 o 
  -1   1  11      331.40      308.38      6.17 o 
   0   1  11     1079.84     1140.92     19.89 o 
   1   1  11        3.85        2.58      0.52 o 
   2   1  11     1046.45     1128.82     19.81 o 
   3   1  11        0.00        0.44      0.58 o 
   4   1  11        0.93        0.77      0.91 o 
   5   1  11        9.34        5.27      1.39 o 
  -8   2  11        9.06        7.58      1.16 o 
  -7   2  11       18.35       18.54      2.40 o 
  -6   2  11       48.10       53.82      2.05 o 
  -5   2  11      662.49      731.56     10.74 o 
  -4   2  11     1068.24     1140.96     20.07 o 
  -3   2  11      161.77      161.00      4.92 o 
  -2   2  11      111.05      115.84      2.95 o 
  -1   2  11      164.89      169.39      5.53 o 
   0   2  11      276.67      267.85      5.59 o 
   1   2  11       65.93       62.16      2.02 o 
   2   2  11      253.59      267.32      5.71 o 
   3   2  11       74.91       85.09      4.13 o 
  -8   3  11        0.75        0.08      0.86 o 
  -7   3  11       16.77       13.03      1.28 o 
  -6   3  11       28.62       26.07      1.51 o 
  -5   3  11      111.52      122.71      3.16 o 
  -4   3  11      189.60      191.92      3.44 o 
  -3   3  11        0.00        0.09      0.39 o 
  -2   3  11        0.18        0.24      0.46 o 
   0   3  11        0.51       -0.06      0.42 o 
   1   3  11        2.36        1.56      0.53 o 
   2   3  11        0.18        0.02      0.72 o 
   3   3  11       35.36       38.06      2.76 o 
   4   3  11        7.17        3.37      1.21 o 
  -8   4  11        8.02        6.84      1.23 o 
  -7   4  11        0.55       -0.87      0.72 o 
  -6   4  11       25.97       23.38      1.43 o 
  -5   4  11       72.01       74.96      2.79 o 
  -4   4  11      196.12      197.49     14.49 o 
  -3   4  11        5.63        3.85      1.23 o 
  -2   4  11       54.00       50.91      1.81 o 
  -1   4  11        2.68        0.52      0.53 o 
   1   4  11       77.25       73.80      3.69 o 
   2   4  11       45.76       53.00      3.23 o 
   3   4  11       24.64       23.87      2.23 o 
  -7   5  11       63.43       67.39      3.51 o 
  -6   5  11        3.77        1.91      0.73 o 
  -5   5  11       20.63       18.64      2.50 o 
  -4   5  11        0.40        0.12      0.72 o 
  -3   5  11       26.04       16.49      1.65 o 
  -2   5  11       17.53       17.70      3.55 o 
  -1   5  11       11.60        6.84      1.21 o 
   0   5  11        3.05        1.18      0.84 o 
   1   5  11       37.09       31.98      2.44 o 
   2   5  11        0.48        0.65      0.88 o 
  -7   6  11       15.55       21.56      2.48 o 
  -6   6  11        1.37        0.96      0.79 o 
  -5   6  11       44.41       33.60      2.48 o 
  -4   6  11       45.41       38.78      2.53 o 
  -2   6  11       30.21       22.58      1.27 o 
  -1   6  11        8.63        3.47      1.93 o 
   0   6  11       54.57       55.43      3.25 o 
   1   6  11        5.03        2.44      1.05 o 
   2   6  11        9.17        8.73      1.58 o 
  -6   7  11      207.65      247.98      8.64 o 
  -5   7  11       78.78       75.45      3.92 o 
  -4   7  11        6.13        8.92      1.56 o 
  -2   7  11        8.00        5.92      1.82 o 
  -1   7  11       33.39       29.08      2.02 o 
   0   7  11      161.59      176.80      6.29 o 
  -5   8  11       54.79       58.66      3.53 o 
  -4   8  11       20.97       23.57      2.35 o 
  -1   8  11        1.97        1.09      1.00 o 
  -1 -11  12       92.46      119.42      5.18 o 
   0 -11  12       48.64       60.61      3.37 o 
   2 -11  12       51.28       48.84      2.88 o 
   3 -11  12       41.92       44.89      2.83 o 
  -3 -10  12       24.66       29.31      2.79 o 
  -2 -10  12       24.31       27.17      2.46 o 
  -1 -10  12        3.52        4.13      1.11 o 
   0 -10  12        2.61        0.95      0.75 o 
   1 -10  12        1.69        1.29      0.62 o 
   2 -10  12        3.99        2.30      1.00 o 
   3 -10  12        0.47       -0.19      0.86 o 
   4 -10  12        4.49        3.48      1.21 o 
  -4  -9  12        0.52        0.05      1.02 o 
  -3  -9  12       86.07      100.58      4.74 o 
  -2  -9  12       29.87       29.54      2.30 o 
  -1  -9  12      142.51      161.26      5.95 o 
   0  -9  12        8.77        7.09      1.53 o 
   1  -9  12       18.49       18.06      1.22 o 
   2  -9  12        0.94       -0.02      0.52 o 
   3  -9  12        0.12       -0.02      0.77 o 
   4  -9  12        1.29        0.58      0.88 o 
   5  -9  12        3.52        2.23      1.14 o 
  -5  -8  12        8.26        2.46      1.35 o 
  -4  -8  12      210.16      234.12      8.34 o 
  -3  -8  12       37.36       37.06      2.62 o 
  -2  -8  12       43.02       40.83      2.60 o 
  -1  -8  12       39.78       38.56      1.73 o 
   0  -8  12        3.70        3.13      0.58 o 
   1  -8  12        0.14       -0.20      0.51 o 
   2  -8  12       20.34       18.86      1.22 o 
   3  -8  12       13.94       12.63      1.56 o 
   4  -8  12        5.79        7.43      1.42 o 
   5  -8  12       54.88       56.85      3.27 o 
  -5  -7  12       26.33       23.73      2.44 o 
  -4  -7  12       19.20       17.93      2.02 o 
  -3  -7  12       10.99        9.43      1.46 o 
  -2  -7  12       14.04       11.19      0.97 o 
  -1  -7  12       32.77       31.08      1.39 o 
   0  -7  12      115.72      111.00      2.95 o 
   1  -7  12       26.58       24.73      1.27 o 
   2  -7  12       12.53       10.45      0.89 o 
   3  -7  12       13.71       12.09      1.01 o 
   4  -7  12       28.15       22.74      2.04 o 
   5  -7  12       78.23       85.86      4.06 o 
  -5  -6  12       78.69       85.16      4.18 o 
  -4  -6  12      333.97      371.72     11.33 o 
  -3  -6  12        3.99        2.48      0.62 o 
  -2  -6  12      189.29      197.80      5.67 o 
  -1  -6  12        3.61        1.67      0.51 o 
   0  -6  12       20.15       17.83      1.04 o 
   1  -6  12       47.05       41.67      2.45 o 
   2  -6  12        0.61        0.40      0.43 o 
   3  -6  12       62.64       55.62      1.99 o 
   4  -6  12        1.17        1.51      0.81 o 
   5  -6  12       55.22       51.67      3.02 o 
  -6  -5  12      106.59      127.52      5.39 o 
  -5  -5  12        0.17        0.39      0.79 o 
  -4  -5  12      630.56      714.68     13.07 o 
  -3  -5  12       19.07       16.61      1.05 o 
  -2  -5  12       38.24       37.00      1.47 o 
  -1  -5  12        0.98        1.11      0.46 o 
   0  -5  12       34.81       40.76      2.54 o 
   1  -5  12        1.06        0.85      0.43 o 
   2  -5  12      383.91      370.06      7.36 o 
   3  -5  12        0.59        0.05      0.47 o 
   4  -5  12      267.44      273.14      5.98 o 
   5  -5  12        5.35        6.55      1.35 o 
  -7  -4  12        7.07        3.69      1.23 o 
  -6  -4  12        0.00       -0.65      0.86 o 
  -5  -4  12       26.66       23.54      1.60 o 
  -4  -4  12       27.25       22.88      1.20 o 
  -3  -4  12      191.96      199.91      6.31 o 
  -2  -4  12        0.02       -0.09      0.36 o 
  -1  -4  12        2.84        0.77      0.43 o 
   0  -4  12      225.89      219.38      4.73 o 
   1  -4  12      114.54      108.52      2.85 o 
   2  -4  12      284.80      262.98      5.57 o 
   3  -4  12       11.62        7.63      0.83 o 
   4  -4  12      114.55      105.54      3.04 o 
   5  -4  12        2.96        2.23      0.95 o 
  -7  -3  12        5.47        5.32      1.35 o 
  -6  -3  12        5.58        2.37      0.98 o 
  -5  -3  12       38.51       39.29      1.61 o 
  -4  -3  12        7.42        4.29      0.66 o 
  -3  -3  12       48.46       50.80      1.76 o 
  -2  -3  12       37.38       32.10      1.34 o 
  -1  -3  12       89.02       95.53      2.56 o 
   0  -3  12       44.86       43.44      1.58 o 
   1  -3  12       57.90       52.49      1.81 o 
   2  -3  12       71.60       64.41      2.10 o 
   3  -3  12      139.86      156.94      3.87 o 
   4  -3  12       35.27       33.36      1.57 o 
   5  -3  12        8.84        9.23      1.04 o 
  -7  -2  12        1.70        0.37      0.93 o 
  -6  -2  12        1.01        0.24      0.56 o 
  -5  -2  12       94.46      100.38      2.77 o 
  -4  -2  12       38.12       33.63      1.42 o 
  -3  -2  12      287.11      298.40      6.05 o 
  -2  -2  12       17.99       17.75      1.00 o 
  -1  -2  12      168.79      153.63      3.58 o 
   0  -2  12       12.83        8.88      0.79 o 
   1  -2  12      332.84      346.56      6.91 o 
   2  -2  12       25.83       21.17      1.18 o 
   3  -2  12       39.13       38.13      1.62 o 
   4  -2  12       94.09      106.62      3.06 o 
   5  -2  12        6.31        4.32      0.84 o 
  -7  -1  12        2.28        1.35      1.00 o 
  -6  -1  12        1.24        0.50      0.57 o 
  -5  -1  12       81.81       84.77      4.69 o 
  -4  -1  12        7.08        6.63      0.74 o 
  -3  -1  12       17.55       13.63      1.71 o 
  -2  -1  12       19.37       19.62      1.04 o 
  -1  -1  12        3.97        1.86      0.50 o 
   0  -1  12        4.62        3.30      0.62 o 
   1  -1  12     1308.84     1388.06     33.01 o 
   2  -1  12       44.96       45.94      1.76 o 
   3  -1  12       68.50       69.59      2.29 o 
   4  -1  12       77.01       76.14      2.50 o 
   5  -1  12       27.83       31.68      2.53 o 
  -7   0  12      130.32      141.87      5.32 o 
  -6   0  12        3.72        3.42      1.66 o 
  -5   0  12      121.79      120.17      3.79 o 
  -4   0  12       40.05       32.95      2.15 o 
  -3   0  12      603.87      625.77     22.20 o 
  -2   0  12       49.71       40.94      1.81 o 
  -1   0  12      326.21      333.51      6.67 o 
   0   0  12      252.63      246.94      5.25 o 
   1   0  12      190.09      200.62      4.52 o 
   2   0  12        4.83        3.95      0.66 o 
   3   0  12       29.69       28.43      1.41 o 
   4   0  12       99.47      114.72      5.02 o 
   5   0  12      107.59      134.91      5.81 o 
  -8   1  12       10.21        9.50      1.70 o 
  -7   1  12       27.66       25.08      2.07 o 
  -6   1  12      113.49      119.51      4.74 o 
  -5   1  12      141.09      136.69      3.44 o 
  -4   1  12      682.91      739.96     13.40 o 
  -3   1  12       13.42       10.35      1.57 o 
  -2   1  12     1437.95     1534.95     26.41 o 
  -1   1  12       25.20       26.08      1.26 o 
   0   1  12     1187.38     1233.99     29.99 o 
   1   1  12        0.16       -0.22      0.43 o 
   2   1  12        2.32        1.09      0.55 o 
   3   1  12        2.15        1.52      0.61 o 
   4   1  12       41.74       50.07      3.20 o 
  -8   2  12        1.53        0.72      1.23 o 
  -7   2  12       11.94       11.94      1.67 o 
  -6   2  12       26.44       26.24      2.11 o 
  -5   2  12      569.17      620.22     11.59 o 
  -4   2  12      217.65      221.62      6.85 o 
  -3   2  12      215.73      229.88      5.01 o 
  -2   2  12      224.46      226.49      7.69 o 
  -1   2  12        0.04       -0.28      0.43 o 
   0   2  12      107.17       95.50      2.70 o 
   1   2  12        9.16        9.79      1.45 o 
   2   2  12        6.54        6.46      0.83 o 
   3   2  12        1.12        0.14      0.84 o 
   4   2  12       53.67       62.66      3.76 o 
  -7   3  12        0.78        0.30      0.98 o 
  -6   3  12       17.59       16.33      1.90 o 
  -5   3  12        0.32       -0.16      0.74 o 
  -4   3  12       17.87       15.01      1.10 o 
  -3   3  12       70.15       69.95      4.40 o 
  -2   3  12        2.03       -0.35      0.43 o 
  -1   3  12      706.29      686.70     12.65 o 
   0   3  12       71.51       65.43      2.54 o 
   1   3  12        0.06        0.36      0.51 o 
   2   3  12      142.30      146.08      5.90 o 
   3   3  12       10.17        8.71      1.60 o 
  -7   4  12        4.73        3.37      1.30 o 
  -6   4  12        1.84       -0.09      0.81 o 
  -5   4  12        7.45        4.76      1.28 o 
  -4   4  12      293.57      328.05      6.83 o 
  -3   4  12       21.25       17.66      1.20 o 
  -2   4  12      100.60       88.43      3.81 o 
  -1   4  12      101.23       85.12      2.57 o 
   0   4  12       11.45        7.55      1.21 o 
   1   4  12        5.70        3.27      1.09 o 
   2   4  12       82.80       98.21      4.78 o 
   3   4  12        0.82        2.02      1.05 o 
  -7   5  12       20.82       28.33      2.72 o 
  -6   5  12       10.21        7.80      1.58 o 
  -5   5  12        1.57       -0.37      0.86 o 
  -4   5  12        0.06        0.30      0.84 o 
  -3   5  12        0.23        0.23      0.80 o 
  -2   5  12        6.13        2.18      0.62 o 
  -1   5  12        0.53       -0.31      0.65 o 
   0   5  12       11.61        5.48      1.35 o 
   1   5  12        0.10       -0.02      0.91 o 
   2   5  12        6.85        7.87      1.39 o 
  -6   6  12        7.05        6.69      1.58 o 
  -5   6  12      111.25      107.90      4.83 o 
  -4   6  12        2.64        3.09      1.05 o 
  -3   6  12       42.80       30.09      1.50 o 
  -2   6  12       30.69       30.56      1.52 o 
  -1   6  12        4.75        1.83      1.05 o 
   0   6  12        1.38        0.58      1.05 o 
   1   6  12       14.26        8.38      1.46 o 
  -5   7  12      104.64      107.87      4.95 o 
  -4   7  12       86.78       87.34      4.18 o 
  -3   7  12        1.51        1.07      0.91 o 
  -2   7  12       11.11        9.36      1.53 o 
  -1   7  12       72.00       69.90      3.27 o 
   0   7  12       33.20       27.80      2.14 o 
  -3   8  12       27.28       32.54      2.21 o 
  -1 -11  13       35.96       45.94      3.02 o 
   0 -11  13       14.11       18.49      2.09 o 
   2 -11  13       73.19       75.38      3.72 o 
  -2 -10  13       10.55       10.33      1.72 o 
  -1 -10  13        2.85        3.74      1.23 o 
   0 -10  13        8.39        6.64      0.89 o 
   1 -10  13       38.98       43.86      1.85 o 
   2 -10  13        0.33        0.63      0.79 o 
   3 -10  13       31.17       29.31      2.32 o 
  -3  -9  13       25.72       23.99      2.42 o 
  -2  -9  13       20.06       18.28      2.02 o 
  -1  -9  13      103.32      107.51      3.07 o 
   0  -9  13        3.80        3.58      1.07 o 
   1  -9  13       97.54      104.85      3.01 o 
   2  -9  13        0.06       -0.46      0.51 o 
   3  -9  13        0.17        0.60      0.88 o 
   4  -9  13        8.61        4.51      1.23 o 
  -4  -8  13       48.83       51.88      3.34 o 
  -3  -8  13        3.90        0.93      0.95 o 
  -2  -8  13        6.36        3.51      1.07 o 
  -1  -8  13       50.17       51.60      2.88 o 
   0  -8  13       53.28       55.38      1.99 o 
   1  -8  13        2.10        1.45      0.56 o 
   2  -8  13        8.62        6.17      0.82 o 
   3  -8  13       34.52       28.94      2.18 o 
   4  -8  13       36.55       32.93      2.39 o 
  -5  -7  13        4.88        2.69      1.18 o 
  -4  -7  13        7.46        6.67      1.46 o 
  -3  -7  13       12.07        9.36      1.49 o 
  -2  -7  13        0.01        0.12      0.52 o 
  -1  -7  13        2.36        1.08      0.54 o 
   0  -7  13       14.51       13.87      1.54 o 
   1  -7  13        0.69        0.95      0.50 o 
   2  -7  13        2.01        1.34      0.56 o 
   3  -7  13       92.44       90.00      2.77 o 
   4  -7  13       27.18       30.03      2.28 o 
   5  -7  13        5.47        2.44      1.07 o 
  -6  -6  13       63.94       73.04      4.09 o 
  -5  -6  13       69.19       71.48      3.83 o 
  -4  -6  13       63.92       68.72      3.58 o 
  -3  -6  13       11.47        8.78      0.90 o 
  -2  -6  13        0.01       -0.16      0.44 o 
  -1  -6  13       76.52       83.13      2.48 o 
   0  -6  13        7.52        5.07      0.71 o 
   1  -6  13       47.14       49.11      1.82 o 
   2  -6  13       86.88       89.77      2.66 o 
   3  -6  13       53.81       53.01      2.00 o 
   4  -6  13       61.96       61.73      3.25 o 
   5  -6  13        3.37        1.97      1.02 o 
  -5  -5  13       64.72       67.51      3.58 o 
  -4  -5  13      252.42      280.96      5.97 o 
  -3  -5  13        1.72        0.59      0.52 o 
  -2  -5  13      235.93      258.30      6.62 o 
  -1  -5  13        6.80        5.97      1.66 o 
   0  -5  13      370.26      354.09      8.53 o 
   1  -5  13        3.57        2.19      0.58 o 
   2  -5  13      215.05      196.29      8.93 o 
   3  -5  13       34.29       28.27      1.52 o 
   4  -5  13       17.18       13.44      1.71 o 
   5  -5  13        7.03        9.50      1.53 o 
  -6  -4  13       63.31       63.03      3.44 o 
  -5  -4  13       38.36       36.85      1.60 o 
  -4  -4  13        1.11        0.89      0.54 o 
  -3  -4  13       95.65       93.37      2.66 o 
  -2  -4  13      128.26      123.19      3.18 o 
  -1  -4  13       15.42       10.24      0.89 o 
   0  -4  13      246.03      214.09      4.74 o 
   1  -4  13      270.47      250.22      6.03 o 
   2  -4  13       29.31       37.73      1.61 o 
   3  -4  13      111.53      108.59      3.10 o 
   4  -4  13        2.02        2.26      0.69 o 
   5  -4  13       66.39       59.78      3.23 o 
  -7  -3  13        4.22        2.35      1.25 o 
  -6  -3  13        3.61        1.65      0.98 o 
  -5  -3  13        6.44        5.67      0.80 o 
  -4  -3  13       29.61       28.48      1.35 o 
  -3  -3  13        3.81        3.64      0.62 o 
  -2  -3  13       21.20       17.40      1.08 o 
  -1  -3  13        0.00        0.49      0.43 o 
   0  -3  13      465.24      503.12      9.54 o 
   1  -3  13      205.61      230.98      5.07 o 
   2  -3  13        0.15        0.16      0.45 o 
   3  -3  13      123.18      120.02      3.31 o 
   4  -3  13       11.06        9.57      1.02 o 
   5  -3  13        0.15        0.77      0.98 o 
  -7  -2  13        0.25       -0.30      0.86 o 
  -6  -2  13       25.84       19.91      1.34 o 
  -5  -2  13        6.45        4.29      0.74 o 
  -4  -2  13        3.55        2.63      0.62 o 
  -3  -2  13       57.26       57.11      2.19 o 
  -2  -2  13        1.02        0.56      0.51 o 
  -1  -2  13        4.12        1.29      0.48 o 
   0  -2  13        1.58        2.68      1.73 o 
   1  -2  13        8.77        5.29      0.71 o 
   2  -2  13      159.63      169.22      4.12 o 
   3  -2  13       36.84       33.89      1.59 o 
   4  -2  13       53.53       66.50      2.39 o 
   5  -2  13        3.67        4.13      0.91 o 
  -7  -1  13        3.74        2.28      1.09 o 
  -6  -1  13       10.80        8.23      0.98 o 
  -5  -1  13       37.04       33.05      1.54 o 
  -4  -1  13      192.72      195.76      8.08 o 
  -3  -1  13       22.82       20.92      1.25 o 
  -2  -1  13        0.05        0.00      0.40 o 
  -1  -1  13       63.81       63.21      2.06 o 
   0  -1  13        4.91        4.81      0.66 o 
   1  -1  13      379.61      380.65      7.64 o 
   2  -1  13       31.64       30.54      1.52 o 
   3  -1  13        1.43        1.83      0.60 o 
   4  -1  13        0.66        0.61      0.65 o 
  -7   0  13        2.94        1.93      1.02 o 
  -6   0  13      209.39      231.79      5.25 o 
  -5   0  13     1050.20     1182.88     20.82 o 
  -4   0  13        0.19        0.33      0.47 o 
  -3   0  13       27.13       23.04      1.78 o 
  -2   0  13      113.81      111.33      2.96 o 
  -1   0  13       18.60       18.57      1.14 o 
   0   0  13      280.35      279.62      5.92 o 
   1   0  13      196.58      197.50      4.58 o 
   2   0  13       10.62        7.49      0.88 o 
   3   0  13       36.59       36.05      2.62 o 
   4   0  13      101.67      119.30      5.27 o 
  -7   1  13       46.84       46.82      2.90 o 
  -6   1  13      178.68      190.11      6.55 o 
  -5   1  13       11.48        7.89      0.89 o 
  -4   1  13      103.91      100.22      2.80 o 
  -3   1  13      153.99      155.80      4.42 o 
  -2   1  13      223.76      256.32      8.65 o 
  -1   1  13       25.85       15.62      1.14 o 
   0   1  13      151.73      150.95      3.74 o 
   1   1  13       21.99       22.15      1.67 o 
   2   1  13        4.92        2.99      0.73 o 
   3   1  13       11.23       10.52      1.76 o 
   4   1  13       93.53      104.37      5.02 o 
  -7   2  13       22.34       22.02      2.23 o 
  -6   2  13      178.86      188.81      6.67 o 
  -5   2  13      145.40      148.30      3.76 o 
  -4   2  13     1199.73     1387.90     24.21 o 
  -3   2  13        0.22        0.38      0.48 o 
  -2   2  13      644.82      670.56     12.45 o 
   0   2  13       16.10       11.74      1.07 o 
   1   2  13        1.07        0.29      0.51 o 
   2   2  13       41.30       38.48      1.72 o 
   3   2  13       29.47       28.66      2.65 o 
  -7   3  13       27.62       30.10      2.69 o 
  -6   3  13       31.45       30.24      2.37 o 
  -5   3  13        0.55        0.00      0.79 o 
  -4   3  13        0.00       -0.11      0.53 o 
  -3   3  13       52.81       50.77      1.93 o 
  -2   3  13       15.42       10.08      0.98 o 
  -1   3  13       89.04       79.90      2.52 o 
   0   3  13       24.49       18.66      1.29 o 
   1   3  13       78.88       80.31      4.55 o 
   2   3  13      168.12      191.53      7.27 o 
   3   3  13      118.84      146.77      6.34 o 
  -7   4  13        3.98        2.74      1.30 o 
  -6   4  13        2.42        2.11      1.05 o 
  -5   4  13        1.29        0.23      0.81 o 
  -4   4  13       14.52       10.94      1.41 o 
  -3   4  13        4.53        4.54      1.01 o 
  -2   4  13       51.52       41.76      1.78 o 
  -1   4  13       52.90       62.08      2.43 o 
   0   4  13        0.02       -0.15      0.53 o 
   1   4  13       11.34       13.26      1.86 o 
   2   4  13       16.94       19.72      2.37 o 
  -6   5  13        3.80        0.74      1.02 o 
  -5   5  13        3.03        0.81      0.98 o 
  -3   5  13       86.16       92.76      2.83 o 
  -2   5  13       11.90       11.60      2.43 o 
  -1   5  13       35.43       33.83      1.65 o 
   0   5  13        4.35        6.39      1.42 o 
   1   5  13        0.62        0.81      1.11 o 
  -6   6  13       52.99       65.07      3.86 o 
  -5   6  13       31.68       32.81      2.62 o 
  -3   6  13       57.86       65.86      3.27 o 
  -2   6  13       22.38       22.41      1.49 o 
  -1   6  13        6.37        2.93      1.21 o 
   0   6  13       40.78       44.50      3.07 o 
  -4   7  13       11.43        7.48      1.35 o 
  -3   7  13      132.03      153.21      5.53 o 
  -2   7  13       13.70       16.26      2.04 o 
  -2 -10  14       17.11       23.62      2.46 o 
  -1 -10  14       40.29       43.03      2.88 o 
   0 -10  14        0.00       -1.09      0.75 o 
   1 -10  14       19.56       16.87      1.89 o 
   2 -10  14        1.67        1.90      1.05 o 
  -3  -9  14        0.82        0.07      0.91 o 
  -2  -9  14       40.46       36.90      2.72 o 
  -1  -9  14       94.19       96.42      2.92 o 
   0  -9  14        1.29        0.93      0.58 o 
   1  -9  14        6.01        6.67      0.88 o 
   2  -9  14       22.77       23.54      1.48 o 
   3  -9  14        1.67       -1.00      0.77 o 
  -4  -8  14        0.06        0.00      1.02 o 
  -3  -8  14       41.89       47.31      3.07 o 
  -2  -8  14       30.51       27.98      2.59 o 
  -1  -8  14       18.73       20.51      3.08 o 
   0  -8  14       25.85       24.02      1.33 o 
   1  -8  14        6.40        5.51      0.82 o 
   2  -8  14        9.53        7.51      1.02 o 
   3  -8  14       98.09      105.34      4.58 o 
   4  -8  14        0.33        0.05      0.88 o 
  -5  -7  14        5.30        2.16      1.18 o 
  -4  -7  14       18.98       18.53      2.14 o 
  -3  -7  14        2.81        1.97      1.02 o 
  -2  -7  14       15.17       13.82      1.13 o 
  -1  -7  14       40.96       36.29      1.62 o 
   0  -7  14        5.60        4.21      0.74 o 
   1  -7  14       37.98       37.99      2.21 o 
   2  -7  14       19.77       20.03      1.92 o 
   3  -7  14      126.24      130.58      3.60 o 
   4  -7  14       15.76       15.61      1.81 o 
  -5  -6  14        6.67        5.97      1.37 o 
  -4  -6  14       59.85       59.82      3.37 o 
  -3  -6  14        4.48        2.91      0.65 o 
  -2  -6  14        0.05        0.03      0.51 o 
  -1  -6  14       35.55       37.58      1.61 o 
   0  -6  14        0.01       -0.63      0.45 o 
   1  -6  14        4.96        3.61      0.65 o 
   2  -6  14       39.96       37.90      1.70 o 
   3  -6  14        8.28        6.59      0.89 o 
   4  -6  14        2.58        2.37      1.11 o 
  -6  -5  14      145.04      175.90      6.80 o 
  -5  -5  14        3.57        2.86      1.16 o 
  -4  -5  14       45.46       39.55      1.71 o 
  -3  -5  14       68.71       70.31      2.31 o 
  -2  -5  14       20.67       13.27      1.06 o 
  -1  -5  14       31.48       26.12      1.32 o 
   0  -5  14        0.00        0.32      0.48 o 
   1  -5  14      124.24      132.16      3.46 o 
   2  -5  14       26.67       20.53      1.33 o 
   3  -5  14        7.31        5.17      1.23 o 
   4  -5  14        5.66        4.84      0.89 o 
  -6  -4  14       16.19       13.98      1.88 o 
  -5  -4  14       10.93        8.36      0.94 o 
  -4  -4  14       62.81       58.32      2.08 o 
  -3  -4  14      215.57      214.64      4.88 o 
  -2  -4  14      400.22      401.97      7.99 o 
  -1  -4  14      181.37      165.93      3.99 o 
   0  -4  14        0.02        1.19      0.52 o 
   1  -4  14        2.66        4.14      0.70 o 
   2  -4  14       30.89       20.40      1.24 o 
   3  -4  14       26.12       23.84      1.45 o 
   4  -4  14        1.09        1.54      0.78 o 
  -7  -3  14       25.57       25.13      2.46 o 
  -6  -3  14       12.48        9.88      1.05 o 
  -5  -3  14       26.90       23.76      1.36 o 
  -4  -3  14       20.73       19.29      1.26 o 
  -3  -3  14       88.84       91.12      2.68 o 
  -2  -3  14        6.25        3.09      0.64 o 
  -1  -3  14      124.04      113.01      7.75 o 
   0  -3  14     1189.93     1240.14     21.75 o 
   1  -3  14      515.62      504.59      9.75 o 
   2  -3  14       95.68       93.04      2.82 o 
   3  -3  14        0.58        0.55      0.58 o 
   4  -3  14        5.18        4.53      0.86 o 
  -7  -2  14        8.03        4.99      1.39 o 
  -6  -2  14       73.31       82.77      2.66 o 
  -5  -2  14       32.84       30.63      2.02 o 
  -4  -2  14       22.42       19.75      1.29 o 
  -3  -2  14        0.32       -0.03      0.45 o 
  -2  -2  14       94.86       92.72      2.69 o 
  -1  -2  14        3.05        2.03      0.81 o 
   0  -2  14       23.29       19.47      1.18 o 
   1  -2  14      150.16      153.59      3.87 o 
   2  -2  14       33.36       32.65      1.56 o 
   3  -2  14      142.39      159.02      7.27 o 
  -7  -1  14       30.55       29.42      2.25 o 
  -6  -1  14        8.52        5.75      0.88 o 
  -5  -1  14       28.74       28.24      1.45 o 
  -4  -1  14        0.00       -0.08      0.51 o 
  -3  -1  14        7.58        5.96      0.77 o 
  -2  -1  14       89.11       84.97      5.96 o 
  -1  -1  14       19.19       14.47      1.18 o 
   0  -1  14       12.47        9.95      1.41 o 
   1  -1  14       67.37       65.21      2.24 o 
   2  -1  14        9.86       10.15      1.01 o 
   3  -1  14       74.08       84.12      3.56 o 
   4  -1  14       39.18       44.33      2.53 o 
  -7   0  14        4.32        1.67      1.14 o 
  -6   0  14      190.21      200.76      4.75 o 
  -5   0  14      216.68      233.71      5.26 o 
  -4   0  14       31.11       30.48      1.47 o 
  -3   0  14        0.53        0.24      0.48 o 
  -2   0  14        0.07        0.21      0.63 o 
  -1   0  14        5.01        3.62      0.79 o 
   0   0  14        6.21        5.61      0.80 o 
   1   0  14       35.33       33.95      1.59 o 
   2   0  14       46.47       49.92      1.99 o 
   3   0  14        6.17        6.51      0.94 o 
   4   0  14        2.19        1.58      1.30 o 
  -7   1  14       23.21       18.35      2.02 o 
  -6   1  14       45.29       38.99      2.58 o 
  -5   1  14      313.51      332.74      6.95 o 
  -4   1  14      321.58      347.18      9.00 o 
  -3   1  14      100.85       98.11      4.18 o 
  -2   1  14      758.75      788.24     14.46 o 
  -1   1  14        5.49        7.07      0.85 o 
   0   1  14        0.45        0.38      0.51 o 
   1   1  14       14.95       16.22      1.21 o 
   2   1  14       12.51       14.41      1.21 o 
   3   1  14        5.72        4.99      1.51 o 
  -7   2  14       15.93       14.45      1.95 o 
  -5   2  14      191.84      201.33      4.76 o 
  -4   2  14      496.23      542.87     13.88 o 
  -3   2  14       67.08       68.26      2.33 o 
  -2   2  14        2.63        2.69      0.70 o 
  -1   2  14       34.12       25.85      1.41 o 
   0   2  14        2.77        1.56      0.94 o 
   1   2  14       67.33       75.97      2.52 o 
   2   2  14      282.99      339.74     11.01 o 
   3   2  14        6.57        5.62      1.58 o 
  -7   3  14        9.71       11.19      1.90 o 
  -6   3  14      126.64      132.79      5.48 o 
  -5   3  14        1.20        0.00      0.91 o 
  -4   3  14        0.86       -0.25      0.55 o 
  -3   3  14       17.54       15.02      1.19 o 
  -2   3  14       17.47       11.64      2.09 o 
  -1   3  14       17.87       17.60      2.15 o 
   0   3  14      155.14      150.91      8.82 o 
   1   3  14       46.56       58.29      3.46 o 
   2   3  14       19.15       23.78      2.53 o 
  -6   4  14       21.04       15.98      2.09 o 
  -4   4  14       48.02       47.63      1.99 o 
  -3   4  14       23.12       18.98      1.36 o 
  -2   4  14        1.99        1.55      0.68 o 
  -1   4  14      104.42      113.94      3.29 o 
   0   4  14       83.78       84.66      2.76 o 
   1   4  14        2.29        2.48      1.25 o 
  -6   5  14        0.29        0.37      1.16 o 
  -4   5  14       71.54       82.61      3.95 o 
  -3   5  14        0.21        0.03      0.62 o 
  -2   5  14        9.68        8.81      1.25 o 
  -1   5  14       32.87       34.34      1.72 o 
   0   5  14        5.48        2.21      1.23 o 
  -4   6  14      202.88      254.41      8.22 o 
  -3   6  14        2.49        0.39      1.05 o 
  -2   6  14       34.65       40.80      2.31 o 
  -1   6  14        3.83        1.74      1.18 o 
  -1 -10  15       42.71       48.77      3.16 o 
   0 -10  15        0.19       -0.27      0.70 o 
   1 -10  15       11.30        9.68      1.97 o 
  -3  -9  15        0.01        0.12      1.11 o 
  -2  -9  15        5.90        4.67      1.37 o 
  -1  -9  15       14.25       11.42      1.13 o 
   0  -9  15        4.45        2.56      0.73 o 
   1  -9  15       42.24       54.22      2.14 o 
   2  -9  15       24.26       23.47      1.57 o 
  -4  -8  15        1.56        0.72      1.11 o 
  -3  -8  15       17.56       21.39      2.25 o 
  -2  -8  15        1.40        1.82      0.71 o 
  -1  -8  15        0.00       -0.42      0.51 o 
   0  -8  15        6.91        8.02      1.51 o 
   1  -8  15       48.76       54.98      2.14 o 
   2  -8  15       94.34      105.25      3.15 o 
   3  -8  15       61.65       79.19      3.92 o 
  -4  -7  15        1.41        1.90      1.11 o 
  -3  -7  15       14.60       12.56      1.72 o 
  -2  -7  15        0.36        0.30      0.59 o 
  -1  -7  15       80.80       84.16      2.82 o 
   0  -7  15        4.28        3.95      0.80 o 
   1  -7  15        1.03        0.61      0.58 o 
   2  -7  15       18.16       17.54      1.29 o 
   3  -7  15       33.26       32.90      1.93 o 
   4  -7  15        0.08       -1.21      0.88 o 
  -5  -6  15       19.50       23.01      2.44 o 
  -4  -6  15       30.02       28.08      2.32 o 
  -3  -6  15        3.81        3.70      0.75 o 
  -2  -6  15       16.88       16.89      1.24 o 
  -1  -6  15        0.19        0.03      0.48 o 
   0  -6  15       20.27       17.90      1.25 o 
   1  -6  15       37.63       33.30      1.58 o 
   2  -6  15        1.94        0.76      0.58 o 
   3  -6  15       10.87        6.69      0.93 o 
   4  -6  15        1.41        0.30      0.81 o 
  -5  -5  15       23.67       21.20      2.23 o 
  -4  -5  15       79.37       81.55      2.64 o 
  -3  -5  15       38.71       35.17      1.63 o 
  -2  -5  15      134.72      141.46      3.68 o 
  -1  -5  15      146.33      156.25      4.28 o 
   0  -5  15       98.40      100.42      2.93 o 
   1  -5  15       36.06       37.46      2.61 o 
   2  -5  15      259.35      283.65     10.75 o 
   3  -5  15        6.94        5.51      0.89 o 
   4  -5  15       15.17       17.49      1.43 o 
  -6  -4  15        5.19        3.16      1.18 o 
  -5  -4  15        5.51        4.84      1.08 o 
  -4  -4  15        0.06       -0.11      0.55 o 
  -3  -4  15        1.64        0.29      0.56 o 
  -2  -4  15       15.17        9.62      1.08 o 
  -1  -4  15       19.52       14.93      2.60 o 
   0  -4  15      168.87      142.76      3.69 o 
   1  -4  15        5.83        7.10      0.85 o 
   2  -4  15      105.77      103.84      3.23 o 
   3  -4  15       54.73       66.82      2.45 o 
   4  -4  15        1.71        2.51      0.96 o 
  -6  -3  15        5.38        2.81      0.83 o 
  -5  -3  15        2.79        1.71      0.68 o 
  -4  -3  15       82.03       83.73      3.95 o 
  -3  -3  15      113.00      108.02      5.25 o 
  -2  -3  15       44.69       29.89      1.47 o 
  -1  -3  15       60.99       43.13      1.85 o 
   0  -3  15      411.62      467.87     17.30 o 
   1  -3  15       35.19       28.90      1.48 o 
   2  -3  15       54.41       51.48      2.36 o 
   3  -3  15       13.86       14.21      1.29 o 
   4  -3  15       11.57       15.29      1.33 o 
  -6  -2  15      248.60      287.59      9.39 o 
  -5  -2  15        6.20        3.06      0.75 o 
  -4  -2  15       21.72       20.91      1.37 o 
  -3  -2  15       21.11       22.16      1.33 o 
  -2  -2  15        2.02        1.43      1.05 o 
  -1  -2  15       81.32       87.18      2.65 o 
   0  -2  15       59.32       61.00      2.18 o 
   1  -2  15        7.46        4.66      0.76 o 
   2  -2  15       13.47       11.15      1.07 o 
   3  -2  15      144.20      192.19      7.57 o 
   4  -2  15       82.41      104.65      3.32 o 
  -7  -1  15        4.41        3.44      1.28 o 
  -6  -1  15       23.00       18.88      1.37 o 
  -5  -1  15       80.46       81.01      2.64 o 
  -4  -1  15       61.23       59.65      2.17 o 
  -3  -1  15       46.03       41.44      1.76 o 
  -2  -1  15        4.52        1.23      0.61 o 
  -1  -1  15       60.59       58.95      2.87 o 
   0  -1  15        4.73        3.56      0.69 o 
   1  -1  15       31.22       29.08      1.51 o 
   2  -1  15        5.24        5.20      0.85 o 
   3  -1  15       37.56       39.23      1.88 o 
  -7   0  15        2.57        0.00      1.09 o 
  -6   0  15      362.53      410.91      8.42 o 
  -5   0  15       28.81       27.89      1.50 o 
  -4   0  15      205.65      226.12      5.21 o 
  -3   0  15       81.72       76.63      2.50 o 
  -2   0  15        6.92        2.78      0.64 o 
  -1   0  15        0.95        0.47      0.52 o 
   0   0  15        2.93        2.27      0.62 o 
   1   0  15       17.01       14.19      2.04 o 
   2   0  15        3.63        3.63      0.79 o 
   3   0  15       42.16       44.73      2.03 o 
  -7   1  15      112.94      117.12      4.99 o 
  -6   1  15       67.82       67.58      3.55 o 
  -5   1  15       80.44       86.87      2.76 o 
  -4   1  15        1.29        0.65      0.59 o 
  -3   1  15        2.14        1.46      0.64 o 
  -2   1  15      371.78      374.36     13.12 o 
  -1   1  15       66.23       59.83      4.94 o 
   0   1  15        0.29       -0.35      0.52 o 
   1   1  15       35.39       33.13      5.86 o 
   2   1  15       19.44       16.92      2.14 o 
  -6   2  15      243.66      269.09      8.80 o 
  -5   2  15       67.44       72.12      2.54 o 
  -4   2  15       91.65       99.16      3.04 o 
  -3   2  15        3.90        2.26      0.64 o 
  -2   2  15        0.86        1.60      0.69 o 
  -1   2  15       36.73       35.26      1.72 o 
   0   2  15       84.82       88.53      2.85 o 
   1   2  15       30.73       35.06      1.73 o 
   2   2  15       21.13       21.81      2.48 o 
  -6   3  15      114.90      123.62      5.27 o 
  -5   3  15        1.23        0.93      1.09 o 
  -4   3  15        1.97        1.45      0.69 o 
  -3   3  15       22.95       24.50      2.28 o 
  -2   3  15       47.58       49.80      3.40 o 
  -1   3  15       14.01       17.02      1.34 o 
   0   3  15      164.46      186.59      4.70 o 
   1   3  15       21.40       16.70      2.21 o 
  -6   4  15        0.16       -0.14      1.05 o 
  -5   4  15       14.32       15.21      1.95 o 
  -4   4  15        0.70        0.98      0.98 o 
  -3   4  15        2.78        2.12      0.84 o 
  -2   4  15       89.95       92.47      2.97 o 
  -1   4  15       23.13       24.07      1.60 o 
   0   4  15       25.27       33.93      2.76 o 
  -5   5  15        2.46        2.39      1.25 o 
  -4   5  15       54.23       56.71      3.25 o 
  -3   5  15        0.00        0.22      0.72 o 
  -2   5  15        0.13        0.76      0.75 o 
  -1   5  15       20.16       20.81      2.39 o 
  -2  -9  16        1.01        1.23      1.09 o 
  -1  -9  16       15.74       17.52      1.40 o 
   0  -9  16        0.17        0.39      0.68 o 
   1  -9  16      105.02      134.03      3.78 o 
   2  -9  16       47.28       47.96      3.02 o 
  -3  -8  16       14.56       13.63      1.90 o 
  -2  -8  16        9.72        7.85      1.02 o 
  -1  -8  16       40.12       49.03      2.04 o 
   0  -8  16        5.48        3.54      0.82 o 
   1  -8  16        0.00        0.39      0.62 o 
   2  -8  16       14.23       11.48      1.19 o 
  -4  -7  16        2.53        1.72      1.14 o 
  -3  -7  16       59.60       67.92      2.48 o 
  -2  -7  16        2.94        2.99      0.76 o 
  -1  -7  16       21.34       20.35      1.38 o 
   0  -7  16        5.24        3.99      1.75 o 
   1  -7  16       52.60       52.70      2.13 o 
   2  -7  16       49.94       49.17      2.08 o 
   3  -7  16        2.61        1.86      0.76 o 
  -5  -6  16        1.08        1.18      1.11 o 
  -4  -6  16       38.56       37.97      2.81 o 
  -3  -6  16        0.23       -0.21      0.59 o 
  -2  -6  16       18.58       16.63      3.33 o 
  -1  -6  16       41.12       40.82      1.82 o 
   0  -6  16       44.89       44.90      2.17 o 
   1  -6  16       33.75       28.65      1.52 o 
   2  -6  16        0.39        0.20      0.60 o 
   3  -6  16        0.07        0.16      0.63 o 
  -5  -5  16        0.00       -0.46      0.88 o 
  -4  -5  16        9.26        9.34      1.06 o 
  -3  -5  16        2.13        0.77      0.63 o 
  -2  -5  16       20.97       23.62      1.43 o 
  -1  -5  16      380.93      432.21      8.75 o 
   0  -5  16      370.12      404.16     13.82 o 
   1  -5  16        1.25        0.78      0.58 o 
   2  -5  16       38.54       43.34      1.92 o 
   3  -5  16        5.25        3.79      0.84 o 
  -5  -4  16       11.19       10.34      3.20 o 
  -4  -4  16       80.46       72.48      2.52 o 
  -3  -4  16       32.31       31.34      3.08 o 
  -2  -4  16        0.83        0.16      0.53 o 
  -1  -4  16       21.24       17.41      1.72 o 
   0  -4  16       11.04        7.55      0.93 o 
   1  -4  16      124.96      133.43      3.70 o 
   2  -4  16        5.50        5.24      0.87 o 
   3  -4  16       61.27       72.84      3.30 o 
  -6  -3  16      120.38      132.52      3.91 o 
  -5  -3  16      235.54      263.08      6.00 o 
  -4  -3  16      125.84      127.92      3.57 o 
  -3  -3  16       24.42       18.39      1.33 o 
  -2  -3  16       53.60       48.36      3.11 o 
  -1  -3  16        0.11       -0.10      0.50 o 
   0  -3  16      139.59      142.67      3.92 o 
   1  -3  16       18.28       18.30      1.31 o 
   2  -3  16       35.55       34.04      1.72 o 
   3  -3  16        6.22        6.56      0.98 o 
  -6  -2  16      188.69      214.16      5.19 o 
  -5  -2  16        4.55        5.08      0.89 o 
  -4  -2  16        2.59        1.31      0.61 o 
  -3  -2  16       32.13       26.80      1.45 o 
  -2  -2  16        0.25        0.30      0.56 o 
  -1  -2  16      116.80      122.01      3.42 o 
   0  -2  16       37.37       37.10      1.74 o 
   1  -2  16       14.87       19.16      1.40 o 
   2  -2  16       44.64       56.73      2.43 o 
   3  -2  16        3.19        5.99      2.32 o 
  -6  -1  16       84.35       85.38      2.85 o 
  -5  -1  16       69.67       67.41      2.42 o 
  -4  -1  16        3.17        1.54      0.75 o 
  -3  -1  16      111.51      105.66      4.81 o 
  -2  -1  16        6.00        5.81      1.24 o 
  -1  -1  16       19.89       17.20      1.36 o 
   0  -1  16       12.67       11.83      1.11 o 
   1  -1  16        0.79        0.67      0.58 o 
   2  -1  16       40.00       39.40      1.90 o 
   3  -1  16       68.48       73.55      2.70 o 
  -6   0  16       59.00       55.95      2.38 o 
  -5   0  16       10.51        9.14      1.79 o 
  -4   0  16       10.78        8.02      1.20 o 
  -3   0  16       93.09       90.05      4.56 o 
  -2   0  16       26.28       23.95      1.53 o 
  -1   0  16       15.42       12.89      1.83 o 
   0   0  16        0.86        1.45      1.17 o 
   1   0  16       20.53       21.35      1.49 o 
   2   0  16       81.20       94.81      5.29 o 
  -6   1  16        0.26        0.23      1.11 o 
  -5   1  16        0.01       -0.67      0.62 o 
  -4   1  16       18.01       15.93      2.95 o 
  -3   1  16        0.88        0.57      0.79 o 
  -2   1  16       28.52       23.86      2.24 o 
  -1   1  16       51.39       47.31      2.03 o 
   0   1  16        0.09       -0.27      0.66 o 
   1   1  16      111.98      142.89      3.95 o 
   2   1  16        0.27       -0.14      0.74 o 
  -6   2  16       76.64       81.86      4.20 o 
  -5   2  16       10.95        9.00      1.08 o 
  -4   2  16        4.66        3.11      0.83 o 
  -3   2  16       74.25       72.38      2.57 o 
  -2   2  16       10.54       11.92      1.19 o 
  -1   2  16        1.64        1.41      0.73 o 
   0   2  16        3.16        3.58      0.81 o 
   1   2  16        9.98       11.36      1.24 o 
  -5   3  16       22.57       25.57      2.51 o 
  -4   3  16        2.28        2.08      0.80 o 
  -3   3  16        6.65        4.48      0.99 o 
  -2   3  16      308.84      358.58      7.74 o 
  -1   3  16       11.57       10.18      1.16 o 
   0   3  16       84.48      105.90      3.68 o 
  -5   4  16       33.86       47.54      3.14 o 
  -4   4  16      209.97      265.38      8.71 o 
  -3   4  16       28.85       29.56      1.72 o 
  -2   4  16       42.41       51.89      2.24 o 
  -1   4  16       58.53       71.78      2.66 o 
  -2  -8  17       18.65       20.17      1.55 o 
   0  -8  17       15.72       17.79      2.43 o 
  -3  -7  17        2.50        0.97      0.75 o 
  -2  -7  17        9.83        9.70      1.14 o 
  -1  -7  17        0.44       -0.29      0.61 o 
   0  -7  17      109.66      121.65      4.20 o 
   1  -7  17       90.65      105.73      3.28 o 
   2  -7  17        1.20       -0.25      0.66 o 
  -4  -6  17       44.74       46.21      3.16 o 
  -3  -6  17       14.13       10.76      1.53 o 
  -2  -6  17       19.97       15.02      1.30 o 
  -1  -6  17       13.08        8.61      1.54 o 
   0  -6  17        8.92        7.93      1.03 o 
   1  -6  17        3.23        2.43      0.75 o 
   2  -6  17        1.37        0.73      1.37 o 
  -5  -5  17        1.66        2.58      1.16 o 
  -4  -5  17       20.25       17.52      1.41 o 
  -3  -5  17        1.03        0.65      0.66 o 
  -2  -5  17       10.45        6.18      0.94 o 
  -1  -5  17      313.73      356.50      7.60 o 
   0  -5  17      126.53      133.88      3.75 o 
   1  -5  17       32.20       27.37      1.58 o 
   2  -5  17       20.58       22.79      1.60 o 
  -5  -4  17        1.37        0.78      0.73 o 
  -4  -4  17       50.15       48.39      2.08 o 
  -3  -4  17        7.66        6.72      0.96 o 
  -2  -4  17       14.22       13.17      1.20 o 
  -1  -4  17       35.23       35.35      2.04 o 
   0  -4  17       31.81       29.65      2.98 o 
   1  -4  17       26.99       26.61      1.64 o 
   2  -4  17      130.83      161.14      4.36 o 
  -5  -3  17       62.73       64.43      2.46 o 
  -4  -3  17        4.79        1.69      0.71 o 
  -3  -3  17       50.82       43.17      1.91 o 
  -2  -3  17       10.64        7.10      0.92 o 
  -1  -3  17       10.36        6.44      0.94 o 
   0  -3  17       43.64       41.01      1.89 o 
   1  -3  17        3.82        3.40      0.84 o 
   2  -3  17      117.64      139.88      3.99 o 
  -5  -2  17        7.66        7.74      1.31 o 
  -4  -2  17        0.90        0.04      0.65 o 
  -3  -2  17        4.91        4.01      0.81 o 
  -2  -2  17        4.55        2.93      0.76 o 
  -1  -2  17        2.65        3.04      0.76 o 
   0  -2  17        0.00        0.11      0.56 o 
   2  -2  17       10.75       11.27      1.21 o 
  -6  -1  17        4.99        2.11      0.84 o 
  -5  -1  17        4.33        2.73      0.82 o 
  -4  -1  17        3.95        2.23      0.76 o 
  -3  -1  17      282.93      293.35      8.74 o 
  -2  -1  17        0.28        0.03      0.58 o 
  -1  -1  17        0.71        2.38      0.73 o 
   0  -1  17       26.56       25.23      1.56 o 
   1  -1  17       14.51       21.22      1.56 o 
   2  -1  17       22.18       23.40      1.64 o 
  -5   0  17       35.11       32.98      1.76 o 
  -4   0  17       32.28       32.08      1.70 o 
  -3   0  17        0.52        1.24      0.66 o 
  -2   0  17       36.96       29.30      2.25 o 
  -1   0  17       11.52        7.75      1.01 o 
   0   0  17       20.11       25.69      1.62 o 
   1   0  17      102.97      120.15      3.61 o 
  -5   1  17       17.79       15.00      3.07 o 
  -4   1  17        0.43       -0.13      0.61 o 
  -3   1  17        7.09        3.37      0.91 o 
  -2   1  17       17.64       19.46      2.48 o 
  -1   1  17        0.09       -0.01      0.64 o 
   0   1  17       33.69       27.98      1.68 o 
   1   1  17      178.13      233.72      5.71 o 
  -5   2  17        0.29       -0.12      1.09 o 
  -4   2  17       11.71        8.00      1.25 o 
  -3   2  17       13.29       13.26      2.67 o 
  -2   2  17        9.53        7.46      1.03 o 
  -1   2  17       25.58       22.27      1.71 o 
   0   2  17        0.54        0.71      0.73 o 
  -4   3  17      109.65      123.29      3.74 o 
  -3   3  17       11.37       13.41      1.39 o 
  -2   3  17        7.59        7.03      1.08 o 
  -1   3  17        5.87        3.64      0.92 o 
  -2  -7  18       41.17       41.19      1.99 o 
  -1  -7  18      268.69      341.47      7.53 o 
   0  -7  18        0.91        1.77      0.75 o 
   1  -7  18      134.85      162.03      4.99 o 
  -3  -6  18        2.04        2.97      0.90 o 
  -2  -6  18        0.49        0.28      0.61 o 
  -1  -6  18       17.40       18.17      1.52 o 
   0  -6  18       40.55       52.35      2.22 o 
   1  -6  18       20.27       19.53      1.51 o 
  -4  -5  18        1.38        0.56      0.76 o 
  -3  -5  18        0.35        0.34      0.64 o 
  -2  -5  18       16.20       14.44      1.27 o 
  -1  -5  18      161.32      184.53      8.86 o 
   0  -5  18       31.13       39.19      3.69 o 
   1  -5  18       13.24       12.06      1.89 o 
  -4  -4  18       15.95       14.90      1.41 o 
  -3  -4  18        1.93        1.17      0.74 o 
  -2  -4  18       33.20       29.94      1.65 o 
  -1  -4  18        8.67        9.73      1.10 o 
   0  -4  18        1.37        0.31      0.59 o 
   1  -4  18       13.37       13.76      1.33 o 
  -5  -3  18        9.51        7.51      1.11 o 
  -4  -3  18       65.83       77.83      2.78 o 
  -3  -3  18        1.43        1.45      0.71 o 
  -2  -3  18       16.95       15.15      1.39 o 
  -1  -3  18        4.40        2.03      0.71 o 
   0  -3  18       40.91       40.26      2.46 o 
   1  -3  18        8.15        8.19      1.70 o 
  -5  -2  18      115.86      124.95      3.73 o 
  -4  -2  18       65.53       69.26      2.61 o 
  -3  -2  18       26.65       23.98      1.62 o 
  -2  -2  18        0.09        0.14      0.64 o 
  -1  -2  18        2.72        0.80      0.71 o 
   0  -2  18        6.33        6.01      0.96 o 
   1  -2  18       44.43       58.32      3.43 o 
  -5  -1  18        0.33       -0.19      0.70 o 
  -4  -1  18        3.58        3.59      0.84 o 
  -3  -1  18      123.40      140.90      5.76 o 
  -2  -1  18       16.09       11.77      1.25 o 
  -1  -1  18       79.93       98.71      3.23 o 
   0  -1  18        8.41        8.63      1.13 o 
   1  -1  18       56.65       68.79      2.67 o 
  -5   0  18        7.68        6.31      1.06 o 
  -4   0  18        3.80        1.15      1.05 o 
  -3   0  18        5.07        6.22      0.97 o 
  -2   0  18        0.48       -0.11      0.63 o 
  -1   0  18       41.71       47.34      2.16 o 
   0   0  18       49.07       58.89      2.44 o 
  -4   1  18        0.06       -0.20      1.09 o 
  -3   1  18       26.03       23.09      1.66 o 
  -2   1  18       22.66       18.28      1.52 o 
  -1   1  18        1.25        0.23      0.70 o 
  -3   2  18       10.32        9.38      1.24 o 
  -2   2  18        1.67        1.37      0.86 o 
  -1  -6  19        1.38        0.89      0.78 o 
  -2  -5  19        0.89        1.93      0.78 o 
  -1  -5  19       83.40       86.41      3.01 o 
   0  -5  19       15.99       17.11      2.07 o 
  -3  -4  19        0.22       -0.11      0.72 o 
  -2  -4  19       30.66       32.71      1.83 o 
  -1  -4  19        1.38        1.13      0.73 o 
   0  -4  19        0.89        0.61      0.70 o 
  -3  -3  19        0.00       -0.35      0.72 o 
  -2  -3  19        0.21        0.88      0.72 o 
  -1  -3  19       26.91       30.41      1.74 o 
   0  -3  19        0.01        0.11      0.69 o 
  -4  -2  19       22.40       17.23      2.45 o 
  -3  -2  19       26.70       22.79      1.68 o 
  -2  -2  19       54.14       63.05      2.72 o 
  -1  -2  19        9.77       11.34      1.25 o 
   0  -2  19        3.35        2.42      0.81 o 
  -3  -1  19       21.85       30.71      2.08 o 
  -2  -1  19       18.05       14.03      1.36 o 
  -1  -1  19      174.15      226.00      5.68 o 
  -3   0  19       12.49       10.87      1.28 o 
  -2   0  19        5.36        3.49      0.94 o 
                                                 
